# Supplementary material for: Structural basis for recruitment of peptidoglycan endopeptidase MepS by lipoprotein NlpI
Source: Nat Commun. 2024 Jun 27;15:5461. doi: 10.1038/s41467-024-49552-y (PMC11211486; doi:10.1038/s41467-024-49552-y)
Supplement: Supplementary file 4 — Source Data [file 41467_2024_49552_MOESM4_ESM.xlsx]

## Sheet: Figure 2A
	M-WT/M-dN36/NlpI		M-WT/M-dN36
MepSWT dN36 NlpI		MepSWT dN36		NlpI
ml	mAU	ml	mAU	ml	mAU
0	13.627	0	2.193	0	57.42
0.0398928	-4.153	0.0418406	-1.019	0.0422673	-52.96
0.0797857	-5.137	0.0836812	-1.109	0.0845347	-52.36
0.119679	-5.698	0.125522	-0.951	0.126802	-18.35
0.159571	-4.445	0.167362	-0.106	0.169069	-15.43
0.199464	-5.288	0.209203	-0.114	0.211337	-15.55
0.239357	-7.039	0.251044	-0.436	0.253604	-23.83
0.27925	-8.483	0.292884	-0.828	0.295871	-35.53
0.319143	-0.874	0.334725	-1.157	0.338139	-45.09
0.359036	-1.63	0.376566	-1.389	0.380406	-48.99
0.398928	-2.178	0.418406	-1.544	0.422673	-2.2
0.438821	-2.579	0.460247	-1.66	0.464941	-3.27
0.478714	-2.904	0.502087	-1.758	0.507208	-3.78
0.518607	-3.166	0.543928	-1.841	0.549475	-4.1
0.5585	-3.398	0.585769	-1.897	0.591743	-4.34
0.598393	-3.614	0.627609	-1.976	0.63401	-4.5
0.638285	-3.785	0.66945	-2.016	0.676277	-4.62
0.678178	-3.926	0.711291	-2.068	0.718545	-4.71
0.718071	-4.028	0.753131	-2.115	0.760812	-0.05
0.757964	-4.119	0.794972	-2.157	0.803079	-0.1
0.797857	-4.195	0.836812	-2.193	0.845347	-0.15
0.83775	-4.247	0.878653	-2.221	0.887614	-0.18
0.877642	-4.288	0.920494	-2.259	0.929881	-0.21
0.917535	-4.316	0.962334	-2.28	0.972149	-0.24
0.957428	-4.34	1.00417	-2.299	1.01442	-0.26
0.997321	-4.36	1.04602	-2.32	1.05668	-0.29
1.03721	-4.376	1.08786	-2.337	1.09895	-0.31
1.07711	-4.396	1.1297	-2.345	1.14122	-0.33
1.117	-4.407	1.17154	-2.351	1.18349	-0.34
1.15689	-4.425	1.21338	-2.372	1.22575	-0.37
1.19679	-4.435	1.25522	-2.377	1.26802	-0.39
1.23668	-4.451	1.29706	-2.39	1.31029	-0.41741
1.27657	-4.468	1.3389	-2.403	1.35255	-0.43751
1.31646	-4.481	1.38074	-2.409	1.39482	-0.46431
1.35636	-4.501	1.42258	-2.417	1.43709	-0.49178
1.39625	-4.511	1.46442	-2.433	1.47936	-0.5226
1.43614	-4.533	1.50626	-2.448	1.52162	-0.54538
1.47603	-4.556	1.5481	-2.457	1.56389	-0.57754
1.51593	-4.57	1.58994	-2.469	1.60616	-0.60702
1.55582	-4.584	1.63178	-2.486	1.64843	-0.63516
1.59571	-4.606	1.67362	-2.499	1.69069	-0.66665
1.63561	-4.621	1.71547	-2.513	1.73296	-0.69345
1.6755	-4.635	1.75731	-2.534	1.77523	-0.72092
1.71539	-4.65	1.79915	-2.546	1.8175	-0.7504
1.75528	-4.663	1.84099	-2.569	1.85976	-0.77921
1.79518	-4.676	1.88283	-2.589	1.90203	-0.80132
1.83507	-4.687	1.92467	-2.606	1.9443	-0.83214
1.87496	-4.698	1.96651	-2.624	1.98656	-0.85492
1.91486	-4.714	2.00835	-2.629	2.02883	-0.87971
1.95475	-4.723	2.05019	-2.652	2.0711	-0.90584
1.99464	-4.737	2.09203	-2.665	2.11337	-0.92996
2.03453	-4.745	2.13387	-2.686	2.15563	-0.95408
2.07443	-4.754	2.17571	-2.699	2.1979	-0.97954
2.11432	-4.767	2.21755	-2.715	2.24017	-1.00165
2.15421	-4.771	2.25939	-2.732	2.28244	-1.01706
2.19411	-4.777	2.30123	-2.741	2.3247	-1.03984
2.234	-4.787	2.34307	-2.759	2.36697	-1.0586
2.27389	-4.792	2.38492	-2.762	2.40924	-1.07669
2.31378	-4.796	2.42676	-2.775	2.45151	-1.09545
2.35368	-4.806	2.4686	-2.789	2.49377	-1.1122
2.39357	-4.811	2.51044	-2.789	2.53604	-1.13163
2.43346	-4.814	2.55228	-2.806	2.57831	-1.14838
2.47336	-4.824	2.59412	-2.809	2.62057	-1.16982
2.51325	-4.828	2.63596	-2.815	2.66284	-1.18322
2.55314	-4.83	2.6778	-2.821	2.70511	-1.19863
2.59303	-4.836	2.71964	-2.834	2.74738	-1.21203
2.63293	-4.842	2.76148	-2.837	2.78964	-1.22342
2.67282	-4.848	2.80332	-2.841	2.83191	-1.23548
2.71271	-4.854	2.84516	-2.849	2.87418	-1.25558
2.75261	-4.856	2.887	-2.845	2.91645	-1.26496
2.7925	-4.861	2.92884	-2.858	2.95871	-1.28037
2.83239	-4.864	2.97068	-2.856	3.00098	-1.29779
2.87228	-4.871	3.01252	-2.863	3.04325	-1.30449
2.91218	-4.878	3.05437	-2.865	3.08552	-1.31789
2.95207	-4.879	3.09621	-2.871	3.12778	-1.33129
2.99196	-4.884	3.13805	-2.878	3.17005	-1.34
3.03186	-4.896	3.17989	-2.883	3.21232	-1.34804
3.07175	-4.897	3.22173	-2.884	3.25459	-1.36144
3.11164	-4.902	3.26357	-2.893	3.29685	-1.3735
3.15153	-4.906	3.30541	-2.901	3.33912	-1.38087
3.19143	-4.913	3.34725	-2.902	3.38139	-1.38824
3.23132	-4.917	3.38909	-2.91	3.42365	-1.4003
3.27121	-4.917	3.43093	-2.913	3.46592	-1.40901
3.31111	-4.92	3.47277	-2.915	3.50819	-1.41705
3.351	-4.926	3.51461	-2.919	3.55046	-1.42911
3.39089	-4.93	3.55645	-2.929	3.59272	-1.43514
3.43078	-4.93	3.59829	-2.926	3.63499	-1.44586
3.47068	-4.934	3.64013	-2.936	3.67726	-1.45591
3.51057	-4.939	3.68197	-2.942	3.71953	-1.46127
3.55046	-4.939	3.72382	-2.951	3.76179	-1.4673
3.59036	-4.936	3.76566	-2.955	3.80406	-1.47467
3.63025	-4.93	3.8075	-2.961	3.84633	-1.48271
3.67014	-4.94	3.84934	-2.965	3.8886	-1.49075
3.71003	-4.941	3.89118	-2.971	3.93086	-1.49611
3.74993	-4.947	3.93302	-2.978	3.97313	-1.50549
3.78982	-4.94	3.97486	-2.986	4.0154	-1.51018
3.82971	-4.946	4.0167	-2.989	4.05766	-1.51621
3.86961	-4.937	4.05854	-2.996	4.09993	-1.52559
3.9095	-4.944	4.10038	-2.998	4.1422	-1.52827
3.94939	-4.926	4.14222	-3.002	4.18447	-1.53296
3.98928	-4.926	4.18406	-3.008	4.22673	-1.54234
4.02918	-4.924	4.2259	-3.014	4.269	-1.54636
4.06907	-4.912	4.26774	-3.015	4.31127	-1.5477
4.10896	-4.908	4.30958	-3.014	4.35354	-1.55641
4.14886	-4.894	4.35142	-3.028	4.3958	-1.55976
4.18875	-4.884	4.39327	-3.022	4.43807	-1.56713
4.22864	-4.862	4.43511	-3.03	4.48034	-1.56713
4.26853	-4.848	4.47695	-3.027	4.52261	-1.57316
4.30843	-4.834	4.51879	-3.033	4.56487	-1.57785
4.34832	-4.802	4.56063	-3.033	4.60714	-1.58254
4.38821	-4.771	4.60247	-3.028	4.64941	-1.58656
4.4281	-4.752	4.64431	-3.028	4.69167	-1.59192
4.468	-4.715	4.68615	-3.03	4.73394	-1.5946
4.50789	-4.674	4.72799	-3.03	4.77621	-1.59996
4.54778	-4.635	4.76983	-3.03	4.81848	-1.60465
4.58768	-4.586	4.81167	-3.032	4.86074	-1.60532
4.62757	-4.54	4.85351	-3.025	4.90301	-1.60733
4.66746	-4.485	4.89535	-3.031	4.94528	-1.61537
4.70735	-4.425	4.93719	-3.034	4.98755	-1.6147
4.74725	-4.361	4.97903	-3.032	5.02981	-1.6214
4.78714	-4.298	5.02087	-3.035	5.07208	-1.62609
4.82703	-4.231	5.06272	-3.037	5.11435	-1.62944
4.86693	-4.163	5.10456	-3.037	5.15662	-1.63011
4.90682	-4.089	5.1464	-3.037	5.19888	-1.63815
4.94671	-4.017	5.18824	-3.045	5.24115	-1.64351
4.9866	-3.952	5.23008	-3.04	5.28342	-1.64217
5.0265	-3.887	5.27192	-3.042	5.32568	-1.6482
5.06639	-3.816	5.31376	-3.046	5.36795	-1.65222
5.10628	-3.756	5.3556	-3.043	5.41022	-1.64954
5.14618	-3.7	5.39744	-3.049	5.45249	-1.65624
5.18607	-3.641	5.43928	-3.048	5.49475	-1.65825
5.22596	-3.598	5.48112	-3.047	5.53702	-1.6616
5.26585	-3.559	5.52296	-3.049	5.57929	-1.66093
5.30575	-3.526	5.5648	-3.046	5.62156	-1.66629
5.34564	-3.495	5.60664	-3.044	5.66382	-1.66428
5.38553	-3.475	5.64848	-3.047	5.70609	-1.66495
5.42543	-3.459	5.69032	-3.047	5.74836	-1.66227
5.46532	-3.463	5.73217	-3.035	5.79063	-1.66763
5.50521	-3.46	5.77401	-3.031	5.83289	-1.66763
5.5451	-3.469	5.81585	-3.024	5.87516	-1.66495
5.585	-3.492	5.85769	-3.019	5.91743	-1.66227
5.62489	-3.519	5.89953	-3.013	5.95969	-1.66294
5.66478	-3.547	5.94137	-3.006	6.00196	-1.65892
5.70468	-0.022	5.98321	-2.989	6.04423	-1.64485
5.74457	-0.061	6.02505	-2.982	6.0865	-1.64016
5.78446	-0.107	6.06689	-2.965	6.12876	-1.63011
5.82435	-0.16	6.10873	-2.946	6.17103	-1.57986
5.86425	-0.212	6.15057	-2.905	6.2133	-1.54368
5.90414	-0.268	6.19241	-2.829	6.25557	-1.53765
5.94403	-0.328	6.23425	-2.783	6.29783	-1.54569
5.98393	-0.382	6.27609	-2.773	6.3401	-1.541
6.02382	-0.457	6.31793	-2.765	6.38237	-1.54301
6.06371	-0.517	6.35977	-2.754	6.42464	-1.54033
6.1036	-0.564	6.40162	-2.736	6.4669	-1.54301
6.1435	-0.604	6.44346	-2.723	6.50917	-1.54167
6.18339	-0.572	6.4853	-2.707	6.55144	-1.54569
6.22328	-0.584	6.52714	-2.68	6.5937	-1.54368
6.26318	-0.646	6.56898	-2.655	6.63597	-1.55373
6.30307	-0.699	6.61082	-2.633	6.67824	-1.54904
6.34296	-0.744	6.65266	-2.609	6.72051	-1.55641
6.38285	-0.793	6.6945	-2.579	6.76277	-1.56244
6.42275	-0.827	6.73634	-2.546	6.80504	-1.56713
6.46264	-0.87	6.77818	-2.524	6.84731	-1.57115
6.50253	-0.904	6.82002	-2.5	6.88958	-1.57718
6.54243	-0.934	6.86186	-2.475	6.93184	-1.58321
6.58232	-0.957	6.9037	-2.448	6.97411	-1.58388
6.62221	-0.984	6.94554	-2.423	7.01638	-1.58857
6.6621	-1.008	6.98738	-2.4	7.05865	-1.5879
6.702	-1.026	7.02922	-2.386	7.10091	-1.58991
6.74189	-1.045	7.07107	-2.359	7.14318	-1.58924
6.78178	-1.061	7.11291	-2.358	7.18545	-1.58589
6.82168	-1.074	7.15475	-2.356	7.22771	-1.58589
6.86157	-1.092	7.19659	-2.358	7.26998	-1.57517
6.90146	-1.097	7.23843	-2.35	7.31225	-1.56646
6.94135	-1.109	7.28027	-2.363	7.35452	-1.55239
6.98125	-1.112	7.32211	-2.372	7.39678	-1.52358
7.02114	-1.108	7.36395	-2.392	7.43905	-1.51554
7.06103	-1.118	7.40579	-2.414	7.48132	-1.49745
7.10092	-1.116	7.44763	-2.438	7.52359	-1.48271
7.14082	-1.127	7.48947	-2.473	7.56585	-1.46998
7.18071	-1.131	7.53131	-2.503	7.60812	-1.46194
7.2206	-1.128	7.57315	-2.535	7.65039	-1.45524
7.2605	-1.136	7.61499	-2.558	7.69266	-1.45926
7.30039	-1.136	7.65683	-2.594	7.73492	-1.46797
7.34028	-1.146	7.69867	-2.616	7.77719	-1.47266
7.38017	-1.153	7.74052	-2.638	7.81946	-1.48807
7.42007	-1.157	7.78236	-2.662	7.86172	-1.50214
7.45996	-1.165	7.8242	-2.681	7.90399	-1.51286
7.49985	-1.175	7.86604	-2.687	7.94626	-1.52626
7.53975	-1.192	7.90788	-2.685	7.98853	-1.53966
7.57964	-1.203	7.94972	-2.686	8.03079	-1.54502
7.61953	-1.214	7.99156	-2.693	8.07306	-1.55574
7.65942	-1.227	8.0334	-2.692	8.11533	-1.56512
7.69932	-1.236	8.07524	-2.713	8.1576	-1.56713
7.73921	-1.245	8.11708	-2.728	8.19986	-1.57584
7.7791	-1.253	8.15892	-2.743	8.24213	-1.57852
7.819	-1.267	8.20076	-2.754	8.2844	-1.58589
7.85889	-1.278	8.2426	-2.766	8.32667	-1.58857
7.89878	-1.287	8.28444	-2.796	8.36893	-1.59326
7.93867	-1.301	8.32628	-2.814	8.4112	-1.59862
7.97857	-1.309	8.36812	-2.835	8.45347	-1.60733
8.01846	-1.318	8.40997	-2.859	8.49574	-1.60532
8.05835	-1.33	8.45181	-2.883	8.538	-1.61135
8.09825	-1.347	8.49365	-2.903	8.58027	-1.60934
8.13814	-1.364	8.53549	-2.928	8.62254	-1.61738
8.17803	-1.37	8.57733	-2.953	8.6648	-1.61872
8.21792	-1.382	8.61917	-2.967	8.70707	-1.62341
8.25782	-1.397	8.66101	-2.986	8.74934	-1.6214
8.29771	-1.409	8.70285	-2.994	8.79161	-1.62408
8.3376	-1.426	8.74469	-3.008	8.83387	-1.62408
8.3775	-1.43	8.78653	-3.024	8.87614	-1.62609
8.41739	-1.44	8.82837	-3.03	8.91841	-1.62676
8.45728	-1.458	8.87021	-3.037	8.96068	-1.62944
8.49717	-1.478	8.91205	-3.046	9.00294	-1.62944
8.53707	-1.488	8.95389	-3.052	9.04521	-1.63279
8.57696	-1.511	8.99573	-3.055	9.08748	-1.6348
8.61685	-1.532	9.03757	-3.067	9.12975	-1.63614
8.65675	-1.547	9.07942	-3.068	9.17201	-1.63413
8.69664	-1.564	9.12126	-3.072	9.21428	-1.63815
8.73653	-1.572	9.1631	-3.076	9.25655	-1.63815
8.77642	-1.588	9.20494	-3.081	9.29881	-1.63681
8.81632	-1.595	9.24678	-3.079	9.34108	-1.63614
8.85621	-1.606	9.28862	-3.08	9.38335	-1.64083
8.8961	-1.618	9.33046	-3.085	9.42562	-1.63949
8.936	-1.621	9.3723	-3.088	9.46788	-1.64083
8.97589	-1.617	9.41414	-3.093	9.51015	-1.64016
9.01578	-1.632	9.45598	-3.101	9.55242	-1.64351
9.05567	-1.643	9.49782	-3.101	9.59469	-1.64418
9.09557	-1.648	9.53966	-3.097	9.63695	-1.64619
9.13546	-1.649	9.5815	-3.108	9.67922	-1.64418
9.17535	-1.658	9.62334	-3.114	9.72149	-1.64552
9.21525	-1.659	9.66518	-3.11	9.76376	-1.64552
9.25514	-1.663	9.70702	-3.114	9.80602	-1.65088
9.29503	-1.664	9.74887	-3.116	9.84829	-1.64485
9.33492	-1.671	9.79071	-3.123	9.89056	-1.65021
9.37482	-1.671	9.83255	-3.123	9.93282	-1.65021
9.41471	-1.678	9.87439	-3.126	9.97509	-1.6482
9.4546	-1.677	9.91623	-3.129	10.0174	-1.65222
9.4945	-1.687	9.95807	-3.133	10.0596	-1.65021
9.53439	-1.682	9.99991	-3.142	10.1019	-1.65289
9.57428	-1.686	10.0417	-3.132	10.1442	-1.64887
9.61417	-1.69	10.0836	-3.136	10.1864	-1.65825
9.65407	-1.69	10.1254	-3.148	10.2287	-1.65155
9.69396	-1.695	10.1673	-3.144	10.271	-1.65222
9.73385	-1.69	10.2091	-3.145	10.3132	-1.65222
9.77375	-1.69	10.251	-3.149	10.3555	-1.65557
9.81364	-1.689	10.2928	-3.144	10.3978	-1.65423
9.85353	-1.689	10.3346	-3.154	10.44	-1.65624
9.89342	-1.69	10.3765	-3.155	10.4823	-1.65088
9.93332	-1.689	10.4183	-3.153	10.5246	-1.6549
9.97321	-1.686	10.4602	-3.162	10.5668	-1.65825
10.0131	-1.685	10.502	-3.164	10.6091	-1.65624
10.053	-1.681	10.5438	-3.16	10.6514	-1.6549
10.0929	-1.68	10.5857	-3.163	10.6936	-1.65423
10.1328	-1.674	10.6275	-3.163	10.7359	-1.65959
10.1727	-1.675	10.6694	-3.171	10.7782	-1.6549
10.2126	-1.671	10.7112	-3.173	10.8204	-1.65758
10.2525	-1.668	10.753	-3.171	10.8627	-1.65691
10.2924	-1.661	10.7949	-3.169	10.905	-1.65825
10.3322	-1.661	10.8367	-3.173	10.9472	-1.6549
10.3721	-1.651	10.8786	-3.175	10.9895	-1.65289
10.412	-1.644	10.9204	-3.179	11.0318	-1.65088
10.4519	-1.635	10.9622	-3.181	11.074	-1.65222
10.4918	-1.621	11.0041	-3.182	11.1163	-1.6482
10.5317	-1.606	11.0459	-3.179	11.1586	-1.64552
10.5716	-1.584	11.0878	-3.19	11.2008	-1.64284
10.6115	-1.567	11.1296	-3.19	11.2431	-1.63815
10.6514	-1.541	11.1714	-3.189	11.2854	-1.63547
10.6913	-1.526	11.2133	-3.188	11.3276	-1.63547
10.7312	-1.498	11.2551	-3.195	11.3699	-1.62944
10.7711	-1.485	11.297	-3.191	11.4122	-1.62676
10.811	-1.465	11.3388	-3.191	11.4544	-1.61604
10.8509	-1.454	11.3806	-3.192	11.4967	-1.61001
10.8907	-1.437	11.4225	-3.186	11.539	-1.60331
10.9306	-1.427	11.4643	-3.192	11.5813	-1.59661
10.9705	-1.416	11.5062	-3.193	11.6235	-1.58656
11.0104	-1.415	11.548	-3.19	11.6658	-1.57919
11.0503	-1.4	11.5899	-3.189	11.7081	-1.56579
11.0902	-1.379	11.6317	-3.193	11.7503	-1.54502
11.1301	-1.35	11.6735	-3.195	11.7926	-1.52492
11.17	-1.317	11.7154	-3.19	11.8349	-1.49745
11.2099	-1.284	11.7572	-3.197	11.8771	-1.46596
11.2498	-1.198	11.7991	-3.203	11.9194	-1.42375
11.2897	-1.102	11.8409	-3.198	11.9617	-1.37752
11.3296	-0.964	11.8827	-3.195	12.0039	-1.31387
11.3695	-0.785	11.9246	-3.195	12.0462	-1.24285
11.4094	-0.565	11.9664	-3.192	12.0885	-1.14838
11.4492	-0.281	12.0083	-3.195	12.1307	-1.03783
11.4891	0.065	12.0501	-3.195	12.173	-0.90383
11.529	0.506	12.0919	-3.187	12.2153	-0.74169
11.5689	1.048	12.1338	-3.185	12.2575	-0.54672
11.6088	1.736	12.1756	-3.185	12.2998	-0.32294
11.6487	2.626	12.2175	-3.178	12.3421	-0.04891
11.6886	3.723	12.2593	-3.175	12.3843	0.25996
11.7285	5.133	12.3011	-3.17	12.4266	0.62712
11.7684	7.023	12.343	-3.164	12.4689	1.05257
11.8083	9.632	12.3848	-3.156	12.5111	1.52961
11.8482	13.484	12.4267	-3.149	12.5534	2.08504
11.8881	20.008	12.4685	-3.147	12.5957	2.72757
11.928	32.177	12.5103	-3.144	12.6379	3.50142
11.9679	50.057	12.5522	-3.139	12.6802	4.47426
12.0077	69.743	12.594	-3.136	12.7225	5.79952
12.0476	87.981	12.6359	-3.126	12.7647	7.53281
12.0875	103.962	12.6777	-3.125	12.807	9.66274
12.1274	117.897	12.7195	-3.124	12.8493	12.1116
12.1673	129.672	12.7614	-3.127	12.8915	14.7011
12.2072	140.063	12.8032	-3.12	12.9338	17.1393
12.2471	148.641	12.8451	-3.115	12.9761	19.3664
12.287	155.848	12.8869	-3.112	13.0183	21.3804
12.3269	161.946	12.9288	-3.103	13.0606	23.2631
12.3668	167.354	12.9706	-3.095	13.1029	25.0828
12.4067	172.583	13.0124	-3.09	13.1451	27.1256
12.4466	177.498	13.0543	-3.09	13.1874	29.4452
12.4865	181.984	13.0961	-3.069	13.2297	32.091
12.5264	185.63	13.138	-3.056	13.2719	36.9291
12.5662	188.355	13.1798	-3.04	13.3142	46.6876
12.6061	189.971	13.2216	-3.018	13.3565	61.634
12.646	190.321	13.2635	-2.989	13.3987	77.312
12.6859	189.619	13.3053	-2.959	13.441	94.0251
12.7258	187.946	13.3472	-2.923	13.4833	111.492
12.7657	185.43	13.389	-2.887	13.5255	127.962
12.8056	182.076	13.4308	-2.847	13.5678	143.497
12.8455	178.073	13.4727	-2.801	13.6101	156.795
12.8854	173.558	13.5145	-2.735	13.6524	167.301
12.9253	168.484	13.5564	-2.677	13.6946	175.517
12.9652	162.815	13.5982	-2.611	13.7369	181.086
13.0051	156.899	13.64	-2.538	13.7792	184.464
13.045	150.685	13.6819	-2.469	13.8214	185.646
13.0849	144.413	13.7237	-2.408	13.8637	185.191
13.1247	137.762	13.7656	-2.353	13.906	182.808
13.1646	131.412	13.8074	-2.307	13.9482	178.387
13.2045	125.091	13.8492	-2.272	13.9905	172.501
13.2444	118.791	13.8911	-2.234	14.0328	165.488
13.2843	112.567	13.9329	-2.21	14.075	157.252
13.3242	106.475	13.9748	-2.188	14.1173	148.185
13.3641	101.102	14.0166	-2.171	14.1596	138.526
13.404	95.85	14.0584	-2.155	14.2018	127.943
13.4439	90.846	14.1003	-2.139	14.2441	117.24
13.4838	86.067	14.1421	-2.107	14.2864	106.645
13.5237	81.713	14.184	-2.072	14.3286	96.088
13.5636	77.725	14.2258	-2.022	14.3709	85.894
13.6035	73.777	14.2677	-1.961	14.4132	76.5274
13.6434	70.048	14.3095	-1.881	14.4554	67.6512
13.6832	66.502	14.3513	-1.79	14.4977	59.2354
13.7231	63.069	14.3932	-1.693	14.54	51.464
13.763	59.815	14.435	-1.573	14.5822	44.4116
13.8029	56.703	14.4769	-1.429	14.6245	38.1699
13.8428	53.878	14.5187	-1.281	14.6668	32.491
13.8827	51.136	14.5605	-1.111	14.709	27.5886
13.9226	48.462	14.6024	-0.897	14.7513	23.2637
13.9625	45.804	14.6442	-0.673	14.7936	19.7717
14.0024	43.316	14.6861	-0.424	14.8358	16.7728
14.0423	40.858	14.7279	-0.139	14.8781	14.1692
14.0822	38.476	14.7697	0.173	14.9204	12.0171
14.1221	36.262	14.8116	0.505	14.9626	10.1579
14.162	34.03	14.8534	0.862	15.0049	8.6899
14.2018	31.876	14.8953	1.262	15.0472	7.44169
14.2417	29.795	14.9371	1.696	15.0894	6.47622
14.2816	27.797	14.9789	2.165	15.1317	5.6749
14.3215	25.957	15.0208	2.685	15.174	5.01361
14.3614	24.194	15.0626	3.272	15.2162	4.51178
14.4013	22.534	15.1045	3.992	15.2585	4.10174
14.4412	20.979	15.1463	4.906	15.3008	3.79287
14.4811	19.547	15.1881	6.207	15.343	3.52152
14.521	18.206	15.23	8.151	15.3853	3.32588
14.5609	16.987	15.2718	11.082	15.4276	3.15503
14.6008	15.837	15.3137	15.446	15.4698	3.02103
14.6407	14.787	15.3555	21.42	15.5121	2.9413
14.6806	13.849	15.3973	29.31	15.5544	2.87028
14.7205	12.989	15.4392	38.773	15.5966	2.82405
14.7603	12.204	15.481	49.116	15.6389	2.80864
14.8002	11.506	15.5229	59.902	15.6812	2.79591
14.8401	10.903	15.5647	70.06	15.7234	2.79256
14.88	10.393	15.6066	79.341	15.7657	2.81467
14.9199	9.942	15.6484	87.202	15.808	2.84683
14.9598	9.545	15.6902	93.423	15.8503	2.8877
14.9997	9.193	15.7321	97.629	15.8925	2.94264
15.0396	8.911	15.7739	99.882	15.9348	2.99959
15.0795	8.659	15.8158	99.813	15.9771	3.06659
15.1194	8.454	15.8576	97.881	16.0193	3.12756
15.1593	8.3	15.8994	94.467	16.0616	3.18987
15.1992	8.172	15.9413	90.173	16.1039	3.2428
15.2391	8.104	15.9831	85.338	16.1461	3.29975
15.279	8.056	16.025	80.335	16.1884	3.35134
15.3188	8.041	16.0668	75.322	16.2307	3.41566
15.3587	8.036	16.1086	70.43	16.2729	3.47663
15.3986	8.079	16.1505	65.93	16.3152	3.53626
15.4385	8.149	16.1923	61.839	16.3575	3.60862
15.4784	8.237	16.2342	58.435	16.3997	3.68567
15.5183	8.335	16.276	56.134	16.442	3.76808
15.5582	8.471	16.3178	55.331	16.4843	3.85652
15.5981	8.627	16.3597	55.909	16.5265	3.94429
15.638	8.773	16.4015	57.815	16.5688	4.04412
15.6779	8.95	16.4434	60.573	16.6111	4.13323
15.7178	9.14	16.4852	63.781	16.6533	4.23708
15.7577	9.336	16.527	67.148	16.6956	4.33892
15.7976	9.571	16.5689	70.479	16.7379	4.43741
15.8375	9.808	16.6107	73.581	16.7801	4.55198
15.8773	10.083	16.6526	76.329	16.8224	4.66119
15.9172	10.361	16.6944	78.563	16.8647	4.77375
15.9571	10.692	16.7362	79.9	16.9069	4.88966
15.997	11.087	16.7781	80.235	16.9492	5.00557
16.0369	11.552	16.8199	79.253	16.9915	5.12349
16.0768	12.119	16.8618	77.058	17.0337	5.23471
16.1167	12.92	16.9036	73.859	17.076	5.34392
16.1566	14.051	16.9455	69.925	17.1183	5.44978
16.1965	15.762	16.9873	65.578	17.1605	5.55296
16.2364	18.228	17.0291	61.164	17.2028	5.64542
16.2763	21.646	17.071	56.545	17.2451	5.72515
16.3162	26.09	17.1128	52.08	17.2873	5.79349
16.3561	31.403	17.1547	47.642	17.3296	5.86719
16.396	37.469	17.1965	43.127	17.3719	5.91811
16.4358	43.963	17.2383	38.77	17.4141	5.97305
16.4757	50.51	17.2802	34.502	17.4564	6.02598
16.5156	56.79	17.322	30.224	17.4987	6.08494
16.5555	62.59	17.3639	25.986	17.5409	6.14725
16.5954	67.745	17.4057	22.053	17.5832	6.21291
16.6353	72.031	17.4475	18.412	17.6255	6.28527
16.6752	75.529	17.4894	15.057	17.6677	6.36098
16.7151	78.017	17.5312	12.116	17.71	6.44607
16.755	79.255	17.5731	9.501	17.7523	6.53183
16.7949	79.145	17.6149	7.314	17.7945	6.61893
16.8348	77.825	17.6567	5.518	17.8368	6.71005
16.8747	75.554	17.6986	3.998	17.8791	6.80251
16.9146	72.467	17.7404	2.777	17.9214	6.90033
16.9545	68.95	17.7823	1.818	17.9636	6.99681
16.9943	65.143	17.8241	1.079	18.0059	7.09664
17.0342	61.067	17.8659	0.537	18.0482	7.20451
17.0741	56.964	17.9078	0.123	18.0904	7.3231
17.114	52.93	17.9496	-0.182	18.1327	7.43365
17.1539	48.807	17.9915	-0.399	18.175	7.5643
17.1938	44.826	18.0333	-0.562	18.2172	7.69964
17.2337	40.817	18.0751	-0.678	18.2595	7.85307
17.2736	36.854	18.117	-0.759	18.3018	8.0266
17.3135	32.969	18.1588	-0.825	18.344	8.2142
17.3534	29.345	18.2007	-0.872	18.3863	8.39778
17.3933	26.059	18.2425	-0.911	18.4286	8.56662
17.4332	22.866	18.2844	-0.934	18.4708	8.74283
17.4731	19.952	18.3262	-0.949	18.5131	9.00145
17.513	17.362	18.368	-0.969	18.5554	9.37799
17.5528	15.169	18.4099	-0.97	18.5976	9.77999
17.5927	13.237	18.4517	-0.972	18.6399	10.1498
17.6326	11.481	18.4936	-0.974	18.6822	10.4453
17.6725	10.062	18.5354	-0.972	18.7244	10.6657
17.7124	8.854	18.5772	-0.955	18.7667	10.8319
17.7523	7.893	18.6191	-0.915	18.809	10.9652
17.7922	7.087	18.6609	-0.843	18.8512	11.0697
17.8321	6.447	18.7028	-0.751	18.8935	11.1629
17.872	5.93	18.7446	-0.662	18.9358	11.2339
17.9119	5.528	18.7864	-0.585	18.978	11.2882
17.9518	5.212	18.8283	-0.546	19.0203	11.331
17.9917	4.964	18.8701	-0.536	19.0626	11.3565
18.0316	4.777	18.912	-0.555	19.1048	11.3612
18.0715	4.608	18.9538	-0.614	19.1471	11.3491
18.1113	4.485	18.9956	-0.694	19.1894	11.3143
18.1512	4.379	19.0375	-0.802	19.2316	11.254
18.1911	4.291	19.0793	-0.916	19.2739	11.1796
18.231	4.212	19.1212	-1.046	19.3162	11.0798
18.2709	4.145	19.163	-1.183	19.3584	10.9545
18.3108	4.09	19.2048	-1.339	19.4007	10.8185
18.3507	4.046	19.2467	-1.514	19.443	10.651
18.3906	3.999	19.2885	-1.693	19.4852	10.4513
18.4305	3.949	19.3304	-1.894	19.5275	10.1907
18.4704	3.909	19.3722	-2.109	19.5698	9.83292
18.5103	3.875	19.414	-2.336	19.612	9.38134
18.5502	3.848	19.4559	-2.581	19.6543	8.84668
18.5901	3.824	19.4977	-2.84	19.6966	8.24636
18.63	3.81	19.5396	-3.126	19.7388	7.64202
18.6698	3.799	19.5814	-3.444	19.7811	7.09128
18.7097	3.802	19.6233	-3.801	19.8234	6.62965
18.7496	3.844	19.6651	-4.182	19.8656	6.25244
18.7895	3.909	19.7069	-4.564	19.9079	5.97707
18.8294	4.014	19.7488	-4.819	19.9502	5.80086
18.8693	4.107	19.7906	-4.951	19.9925	5.70907
18.9092	4.195	19.8325	-4.974	20.0347	5.67758
18.9491	4.251	19.8743	-4.907	20.077	5.69366
18.989	4.281	19.9161	-4.781	20.1193	5.72984
19.0289	4.292	19.958	-4.594	20.1615	5.78612
19.0688	4.282	19.9998	-4.405	20.2038	5.84307
19.1087	4.257	20.0417	-4.188	20.2461	5.87992
19.1486	4.218	20.0835	-3.96	20.2883	5.90739
19.1885	4.165	20.1253	-3.725	20.3306	5.91141
19.2283	4.108	20.1672	-3.491	20.3729	5.89868
19.2682	4.034	20.209	-3.249	20.4151	5.90069
19.3081	3.943	20.2509	-3.008	20.4574	5.94357
19.348	3.842	20.2927	-2.77	20.4997	6.10906
19.3879	3.709	20.3345	-2.524	20.5419	6.52848
19.4278	3.539	20.3764	-2.286	20.5842	7.3968
19.4677	3.338	20.4182	-2.06	20.6265	8.86678
19.5076	3.096	20.4601	-1.806	20.6687	10.3971
19.5475	2.816	20.5019	-1.54	20.711	10.4969
19.5874	2.498	20.5437	-1.261	20.7533	9.41886
19.6273	2.161	20.5856	-0.992	20.7955	7.93213
19.6672	1.814	20.6274	-0.749	20.8378	6.47019
19.7071	1.472	20.6693	-0.538	20.8801	5.25414
19.747	1.161	20.7111	-0.357	20.9223	4.26388
19.7868	0.926	20.7529	-0.195	20.9646	3.51147
19.8267	0.775	20.7948	-0.043	21.0069	2.93393
19.8666	0.705	20.8366	0.059	21.0491	2.48101
19.9065	0.7	20.8785	0.039	21.0914	2.12524
19.9464	0.74	20.9203	-0.117	21.1337	1.8291
19.9863	0.837	20.9622	-0.338	21.1759	1.5745
20.0262	0.969	21.004	-0.578	21.2182	1.34938
20.0661	1.146	21.0458	-0.81	21.2605	1.1457
20.106	1.367	21.0877	-1.026	21.3027	0.96346
20.1459	1.628	21.1295	-1.213	21.345	0.78725
20.1858	1.923	21.1714	-1.362	21.3873	0.63047
20.2257	2.265	21.2132	-1.498	21.4295	0.48709
20.2656	2.669	21.255	-1.608	21.4718	0.35041
20.3055	3.093	21.2969	-1.7	21.5141	0.22646
20.3453	3.548	21.3387	-1.781	21.5563	0.11591
20.3852	4.038	21.3806	-1.848	21.5986	0.00335
20.4251	4.522	21.4224	-1.91	21.6409	-0.09983
20.465	4.985	21.4642	-1.96	21.6831	-0.1943
20.5049	5.368	21.5061	-1.994	21.7254	-0.28207
20.5448	5.635	21.5479	-2.03	21.7677	-0.35644
20.5847	5.802	21.5898	-2.057	21.8099	-0.43215
20.6246	5.902	21.6316	-2.083	21.8522	-0.48642
20.6645	5.944	21.6734	-2.1	21.8945	-0.536
20.7044	5.934	21.7153	-2.116	21.9367	-0.5762
20.7443	5.915	21.7571	-2.125	21.979	-0.61305
20.7842	5.885	21.799	-2.127	22.0213	-0.63382
20.8241	5.867	21.8408	-2.127	22.0636	-0.64253
20.864	5.838	21.8826	-2.129	22.1058	-0.64186
20.9038	5.811	21.9245	-2.131	22.1481	-0.62913
20.9437	5.776	21.9663	-2.115	22.1904	-0.60769
20.9836	5.747	22.0082	-2.105	22.2326	-0.56682
21.0235	5.694	22.05	-2.082	22.2749	-0.51925
21.0634	5.641	22.0918	-2.07	22.3172	-0.45694
21.1033	5.588	22.1337	-2.041	22.3594	-0.3953
21.1432	5.516	22.1755	-2.014	22.4017	-0.31758
21.1831	5.432	22.2174	-1.98	22.444	-0.2345
21.223	5.334	22.2592	-1.941	22.4862	-0.14405
21.2629	5.229	22.3011	-1.893	22.5285	-0.05561
21.3028	5.069	22.3429	-1.851	22.5708	0.02814
21.3427	4.875	22.3847	-1.802	22.613	0.10988
21.3826	4.618	22.4266	-1.747	22.6553	0.18291
21.4225	4.375	22.4684	-1.7	22.6976	0.24723
21.4623	4.155	22.5103	-1.64	22.7398	0.2948
21.5022	3.936	22.5521	-1.58	22.7821	0.32763
21.5421	3.762	22.5939	-1.516	22.8244	0.35242
21.582	3.6	22.6358	-1.449	22.8666	0.35979
21.6219	3.458	22.6776	-1.39	22.9089	0.35778
21.6618	3.33	22.7195	-1.322	22.9512	0.35376
21.7017	3.211	22.7613	-1.253	22.9934	0.3618
21.7416	3.1	22.8031	-1.181	23.0357	0.39262
21.7815	3.004	22.845	-1.111	23.078	0.47235
21.8214	2.915	22.8868	-1.04	23.1202	0.66062
21.8613	2.821	22.9287	-0.981	23.1625	1.03381
21.9012	2.74	22.9705	-0.917	23.2048	1.66964
21.9411	2.665	23.0123	-0.865	23.247	2.54466
21.981	2.603	23.0542	-0.808	23.2893	3.5376
22.0208	2.547	23.096	-0.756	23.3316	4.50642
22.0607	2.488	23.1379	-0.692	23.3738	5.33655
22.1006	2.443	23.1797	-0.632	23.4161	5.99985
22.1405	2.409	23.2215	-0.556	23.4584	6.51508
22.1804	2.385	23.2634	-0.466	23.5006	6.93785
22.2203	2.361	23.3052	-0.367	23.5429	7.28625
22.2602	2.362	23.3471	-0.236	23.5852	7.56631
22.3001	2.362	23.3889	-0.082	23.6274	7.77602
22.34	2.36	23.4307	0.106	23.6697	7.93146
22.3799	2.382	23.4726	0.312	23.712	8.06479
22.4198	2.412	23.5144	0.568	23.7542	8.17333
22.4597	2.437	23.5563	0.861	23.7965	8.27383
22.4996	2.477	23.5981	1.202	23.8388	8.37701
22.5395	2.525	23.64	1.592	23.881	8.48421
22.5793	2.581	23.6818	2.048	23.9233	8.61017
22.6192	2.624	23.7236	2.568	23.9656	8.75757
22.6591	2.681	23.7655	3.167	24.0078	8.9311
22.699	2.728	23.8073	3.856	24.0501	9.14014
22.7389	2.776	23.8492	4.676	24.0924	9.37732
22.7788	2.821	23.891	5.629	24.1347	9.65001
22.8187	2.85	23.9328	6.764	24.1769	9.95888
22.8586	2.883	23.9747	8.147	24.2192	10.2952
22.8985	2.902	24.0165	9.857	24.2615	10.6604
22.9384	2.916	24.0584	12.007	24.3037	11.0409
22.9783	2.91	24.1002	14.599	24.346	11.4195
23.0182	2.903	24.142	17.915	24.3883	11.7927
23.0581	2.879	24.1839	21.862	24.4305	12.1317
23.098	2.849	24.2257	26.533	24.4728	12.4285
23.1378	2.808	24.2676	31.935	24.5151	12.6838
23.1777	2.761	24.3094	37.96	24.5573	12.8694
23.2176	2.716	24.3512	44.415	24.5996	12.9853
23.2575	2.669	24.3931	51.116	24.6419	13.0235
23.2974	2.62	24.4349	58.145	24.6841	12.9618
23.3373	2.585	24.4768	65.13	24.7264	12.797
23.3772	2.557	24.5186	71.918	24.7687	12.5303
23.4171	2.531	24.5604	78.489	24.8109	12.1511
23.457	2.518	24.6023	84.544	24.8532	11.6861
23.4969	2.524	24.6441	90.017	24.8955	11.1421
23.5368	2.549	24.686	94.655	24.9377	10.5163
23.5767	2.582	24.7278	98.403	24.98	9.84029
23.6166	2.642	24.7696	101.067	25.0223	9.13478
23.6565	2.707	24.8115	102.514	25.0645	8.41453
23.6963	2.811	24.8533	102.754	25.1068	7.70567
23.7362	2.928	24.8952	101.717	25.1491	7.02763
23.7761	3.068	24.937	99.441	25.1913	6.3918
23.816	3.236	24.9789	95.968	25.2336	5.81828
23.8559	3.441	25.0207	91.333	25.2759	5.2997
23.8958	3.669	25.0625	85.729	25.3181	4.83405
23.9357	3.949	25.1044	79.414	25.3604	4.42468
23.9756	4.289	25.1462	72.434	25.4027	4.06824
24.0155	4.696	25.1881	65.318	25.4449	3.76473
24.0554	5.197	25.2299	57.983	25.4872	3.50678
24.0953	5.818	25.2717	50.928	25.5295	3.283
24.1352	6.587	25.3136	44.074	25.5717	3.09875
24.1751	7.529	25.3554	37.559	25.614	2.9413
24.215	8.677	25.3973	31.566	25.6563	2.80596
24.2548	10.042	25.4391	26.079	25.6985	2.68469
24.2947	11.644	25.4809	21.145	25.7408	2.57548
24.3346	13.472	25.5228	16.789	25.7831	2.47498
24.3745	15.503	25.5646	13.016	25.8253	2.38319
24.4144	17.738	25.6065	9.839	25.8676	2.29408
24.4543	20.045	25.6483	7.194	25.9099	2.20832
24.4942	22.435	25.6901	5.041	25.9521	2.12725
24.5341	24.863	25.732	3.345	25.9944	2.04886
24.574	27.225	25.7738	2.034	26.0367	1.97181
24.6139	29.483	25.8157	1	26.0789	1.89476
24.6538	31.563	25.8575	0.215	26.1212	1.81972
24.6937	33.434	25.8993	-0.367	26.1635	1.74535
24.7336	35.02	25.9412	-0.8	26.2057	1.67165
24.7735	36.279	25.983	-1.121	26.248	1.59259
24.8133	37.159	26.0249	-1.355	26.2903	1.51286
24.8532	37.639	26.0667	-1.519	26.3326	1.44586
24.8931	37.685	26.1085	-1.651	26.3748	1.37283
24.933	37.271	26.1504	-1.757	26.4171	1.30114
24.9729	36.425	26.1922	-1.828	26.4594	1.22409
25.0128	35.148	26.2341	-1.902	26.5016	1.15843
25.0527	33.485	26.2759	-1.965	26.5439	1.08674
25.0926	31.496	26.3178	-2.023	26.5862	1.01773
25.1325	29.225	26.3596	-2.088	26.6284	0.95609
25.1724	26.817	26.4014	-2.142	26.6707	0.88172
25.2123	24.27	26.4433	-2.202	26.713	0.82008
25.2522	21.689	26.4851	-2.257	26.7552	0.75978
25.2921	19.167	26.527	-2.304	26.7975	0.70149
25.332	16.711	26.5688	-2.354	26.8398	0.64186
25.3718	14.39	26.6106	-2.402	26.882	0.58156
25.4117	12.245	26.6525	-2.445	26.9243	0.5226
25.4516	10.316	26.6943	-2.481	26.9666	0.46699
25.4915	8.597	26.7362	-2.519	27.0088	0.40937
25.5314	7.088	26.778	-2.558	27.0511	0.35711
25.5713	5.788	26.8198	-2.582	27.0934	0.3082
25.6112	4.709	26.8617	-2.602	27.1356	0.25929
25.6511	3.793	26.9035	-2.633	27.1779	0.20368
25.691	3.064	26.9454	-2.649	27.2202	0.16013
		26.9872	-2.666	27.2624	0.11055
		27.029	-2.684	27.3047	0.0603
		27.0709	-2.694	27.347	0.01474
		27.1127	-2.72	27.3892	-0.02546
		27.1546	-2.727	27.4315	-0.07303
		27.1964	-2.733	27.4738	-0.11926
		27.2382	-2.748	27.516	-0.16482
		27.2801	-2.767	27.5583	-0.20368
		27.3219	-2.774	27.6006	-0.24723
		27.3638	-2.792	27.6428	-0.28475
		27.4056	-2.802	27.6851	-0.32696
		27.4474	-2.817	27.7274	-0.36716
		27.4893	-2.828	27.7696	-0.40669
		27.5311	-2.85	27.8119	-0.44019
		27.573	-2.86	27.8542	-0.47972
		27.6148	-2.875	27.8964	-0.51925
		27.6567	-2.895	27.9387	-0.55945
		27.6985	-2.909	27.981	-0.59027
		27.7403	-2.919	28.0232	-0.62846
		27.7822	-2.939	28.0655	-0.66129
		27.824	-2.954	28.1078	-0.69613
		27.8659	-2.964	28.15	-0.72762
		27.9077	-2.982	28.1923	-0.76246
		27.9495	-2.991	28.2346	-0.79596
		27.9914	-3.003	28.2768	-0.82276
		28.0332	-3.013	28.3191	-0.85358
		28.0751	-3.022	28.3614	-0.88708
		28.1169	-3.031	28.4037	-0.91924
		28.1587	-3.039	28.4459	-0.95408
		28.2006	-3.049	28.4882	-0.97887
		28.2424	-3.054	28.5305	-1.01304
		28.2843	-3.059	28.5727	-1.04051
		28.3261	-3.065	28.615	-1.06061
		28.3679	-3.067	28.6573	-1.09009
		28.4098	-3.074	28.6995	-1.11689
		28.4516	-3.079	28.7418	-1.13766
		28.4935	-3.084	28.7841	-1.1591
		28.5353	-3.089	28.8263	-1.18724
		28.5771	-3.095	28.8686	-1.21471
		28.619	-3.091	28.9109	-1.23347
		28.6608	-3.094	28.9531	-1.25826
		28.7027	-3.094	28.9954	-1.27367
		28.7445	-3.1	29.0377	-1.29779
		28.7863	-3.099	29.0799	-1.3266
		28.8282	-3.101	29.1222	-1.33799
		28.87	-3.106	29.1645	-1.35541
		28.9119	-3.103	29.2067	-1.37417
		28.9537	-3.108	29.249	-1.3936
		28.9956	-3.11	29.2913	-1.41571
		29.0374	-3.106	29.3335	-1.4338
		29.0792	-3.114	29.3758	-1.44988
		29.1211	-3.113	29.4181	-1.46462
		29.1629	-3.11	29.4603	-1.48271
		29.2048	-3.112	29.5026	-1.49075
		29.2466	-3.114	29.5449	-1.51018
		29.2884	-3.116	29.5871	-1.52358
		29.3303	-3.116	29.6294	-1.53966
		29.3721	-3.118	29.6717	-1.55775
		29.414	-3.12	29.7139	-1.56512
		29.4558	-3.125	29.7562	-1.57517
		29.4976	-3.128	29.7985	-1.59192
		29.5395	-3.138	29.8407	-1.60063
		29.5813	-3.126	29.883	-1.61269
		29.6232	-3.138	29.9253	-1.62542
		29.665	-3.141	29.9675	-1.64016
		29.7068	-3.141	30.0098	-1.6482
		29.7487	-3.148	30.0521	-1.66294
		29.7905	-3.156	30.0943	-1.67299
		29.8324	-3.158	30.1366	-1.67902
		29.8742	-3.163	30.1789	-1.69041
		29.916	-3.166	30.2211	-1.70448
		29.9579	-3.173	30.2634	-1.71118
		29.9997	-3.176	30.3057	-1.71989
		30.0416	-3.18	30.3479	-1.73329
		30.0834	-3.187	30.3902	-1.73865
		30.1252	-3.19	30.4325	-1.7487
		30.1671	-3.192	30.4748	-1.75942
		30.2089	-3.203	30.517	-1.76545
		30.2508	-3.202	30.5593	-1.7755
		30.2926	-3.204	30.6016	-1.78019
		30.3345	-3.203	30.6438	-1.79158
		30.3763	-3.207	30.6861	-1.80096
		30.4181	-3.211	30.7284	-1.81503
		30.46	-3.213	30.7706	-1.82441
		30.5018	-3.214	30.8129	-1.83178
		30.5437	-3.221	30.8552	-1.83714
		30.5855	-3.226	30.8974	-1.85188
		30.6273	-3.218	30.9397	-1.85791
		30.6692	-3.22	30.982	-1.86729
		30.711	-3.218	31.0242	-1.87667
		30.7529	-3.222	31.0665	-1.88739
		30.7947	-3.224	31.1088	-1.89141
		30.8365	-3.225	31.151	-1.89878
		30.8784	-3.22	31.1933	-1.91084
		30.9202	-3.228	31.2356	-1.91419
		30.9621	-3.23	31.2778	-1.92022
		31.0039	-3.226	31.3201	-1.93027
		31.0457	-3.226	31.3624	-1.93563
		31.0876	-3.229	31.4046	-1.94501
		31.1294	-3.221	31.4469	-1.95171
		31.1713	-3.221	31.4892	-1.95104
		31.2131	-3.218	31.5314	-1.96444
		31.2549	-3.208	31.5737	-1.96913
		31.2968	-3.215	31.616	-1.97583
		31.3386	-3.207	31.6582	-1.98253
		31.3805	-3.2	31.7005	-1.98186
		31.4223	-3.196	31.7428	-1.99124
		31.4641	-3.187	31.785	-1.99861
		31.506	-3.177	31.8273	-2.00397
		31.5478	-3.167	31.8696	-2.00598
		31.5897	-3.155	31.9118	-2.01
		31.6315	-3.143	31.9541	-2.02005
		31.6734	-3.124	31.9964	-2.02072
		31.7152	-3.112	32.0386	-2.02541
		31.757	-3.09	32.0809	-2.03345
		31.7989	-3.07	32.1232	-2.03613
		31.8407	-3.058	32.1654	-2.03881
		31.8826	-3.025	32.2077	-2.04551
		31.9244	-3.003	32.25	-2.05087
		31.9662	-2.974	32.2922	-2.06025
		32.0081	-2.942	32.3345	-2.06226
		32.0499	-2.905	32.3768	-2.06427
		32.0918	-2.87	32.419	-2.07164
		32.1336	-2.825	32.4613	-2.07767
		32.1754	-2.779	32.5036	-2.077
		32.2173	-2.722	32.5459	-2.07968
		32.2591	-2.667	32.5881	-2.08839
		32.301	-2.607	32.6304	-2.09442
		32.3428	-2.531	32.6727	-2.09911
		32.3846	-2.461	32.7149	-2.10447
		32.4265	-2.38	32.7572	-2.1105
		32.4683	-2.3	32.7995	-2.11586
		32.5102	-2.221	32.8417	-2.12122
		32.552	-2.142	32.884	-2.1239
		32.5938	-2.07
		32.6357	-2.001
		32.6775	-1.922
		32.7194	-1.863
		32.7612	-1.8
		32.803	-1.752
		32.8449	-1.708
		32.8867	-1.677
		32.9286	-1.659
		32.9704	-1.642
		33.0123	-1.65
		33.0541	-1.675
		33.0959	-1.696
		33.1378	-1.736
		33.1796	-1.788
		33.2215	-1.845
		33.2633	-1.921
		33.3051	-1.992
		33.347	-2.079
		33.3888	-2.165
		33.4307	-2.249
		33.4725	-2.345
		33.5143	-2.434
		33.5562	-2.518
		33.598	-2.61
		33.6399	-2.691
		33.6817	-2.771
		33.7235	-2.848
		33.7654	-2.908
		33.8072	-2.974
		33.8491	-3.038
		33.8909	-3.083
		33.9327	-3.132
		33.9746	-3.177
		34.0164	-3.209
		34.0583	-3.242
		34.1001	-3.276
		34.1419	-3.291
		34.1838	-3.309
		34.2256	-3.326
		34.2675	-3.336
		34.3093	-3.352
		34.3512	-3.368
		34.393	-3.37
		34.4348	-3.375
		34.4767	-3.384
		34.5185	-3.385
		34.5604	-3.388
		34.6022	-3.393
		34.644	-3.396
		34.6859	-3.399
		34.7277	-3.4
		34.7696	-3.398
		34.8114	-3.405
		34.8532	-3.404
		34.8951	-3.408
		34.9369	-3.408
		34.9788	-3.41
		35.0206	-3.411
		35.0624	-3.407
		35.1043	-3.412
		35.1461	-3.408
		35.188	-3.411
		35.2298	-3.412
		35.2716	-3.413
		35.3135	-3.41
		35.3553	-3.417
		35.3972	-3.418
		35.439	-3.422
		35.4808	-3.425
		35.5227	-3.419
		35.5645	-3.426
		35.6064	-3.427
		35.6482	-3.428
		35.6901	-3.428
		35.7319	-3.427
		35.7737	-3.435
		35.8156	-3.435
		35.8574	-3.435
		35.8993	-3.427
		35.9411	-3.434
		35.9829	-3.436
		36.0248	-3.442
		36.0666	-3.438
		36.1085	-3.442
		36.1503	-3.447
		36.1921	-3.447
		36.234	-3.446
		36.2758	-3.447
		36.3177	-3.449
		36.3595	-3.445
		36.4013	-3.443
		36.4432	-3.451
		36.485	-3.448
		36.5269	-3.45
		36.5687	-3.448
		36.6105	-3.456
		36.6524	-3.451
		36.6942	-3.45
		36.7361	-3.455
		36.7779	-3.455
		36.8197	-3.444
		36.8616	-3.451
		36.9034	-3.461
		36.9453	-3.456
		36.9871	-3.457
		37.029	-3.453
		37.0708	-3.45
		37.1126	-3.457
		37.1545	-3.457
		37.1963	-3.461
		37.2382	-3.462
		37.28	-3.466
		37.3218	-3.46
		37.3637	-3.468
		37.4055	-3.463
		37.4474	-3.467
		37.4892	-3.467
		37.531	-3.463
		37.5729	-3.468
		37.6147	-3.467
		37.6566	-3.467
		37.6984	-3.472
		37.7402	-3.461
		37.7821	-3.465
		37.8239	-3.462
		37.8658	-3.468
		37.9076	-3.469
		37.9494	-3.464
		37.9913	-3.461
		38.0331	-3.465
		38.075	-3.462
		38.1168	-3.466
		38.1586	-3.465
		38.2005	-3.456
		38.2423	-3.458
		38.2842	-3.459
		38.326	-3.46
		38.3679	-3.456
		38.4097	-3.456
		38.4515	-3.454
		38.4934	-3.448

## Sheet: Figure 2B
NlpI MepSWT		MepS WT		NlpI					MepS dN36		NlpI		NlpI MepS dN36			NlpI MepS F31A		MepS F31A		NlpI
ml	mAU	ml	mAU	ml	mAU				ml	mAU	ml	mAU	ml	mAU		ml	mAU	ml	mAU	ml	mAU
0	1.065	0	1.731	0	-0.559				0	-0.637	0	-0.559	0	0.362		0	-0.253	0	-0.675	0	-0.559
0.03196	-1.758	0.0399523	-0.006	0.0319488	-0.102				0.0339593	-0.123	0.0319488	-0.102	0.0399523	-0.469		0.0399523	-0.037	0.0299608	-0.203	0.0319488	-0.102
0.0639201	-1.69	0.0799046	-0.069	0.0638975	-0.157				0.0679186	-0.195	0.0638975	-0.157	0.0799046	-1.005		0.0799046	-0.037	0.0599216	-0.119	0.0638975	-0.157
0.0958801	-1.707	0.119857	0.073	0.0958463	-0.155				0.101878	-0.207	0.0958463	-0.155	0.119857	-0.803		0.119857	0.064	0.0898823	-0.181	0.0958463	-0.155
0.12784	-0.807	0.159809	0.543	0.127795	-0.101				0.135837	0.569	0.127795	-0.101	0.159809	-0.362		0.159809	0.582	0.119843	-0.081	0.127795	-0.101
0.1598	-1.028	0.199762	0.193	0.159744	0.326				0.169797	0.234	0.159744	0.326	0.199762	-0.761		0.199762	0.223	0.149804	0.594	0.159744	0.326
0.19176	-1.315	0.239714	0.06	0.191693	0.136				0.203756	0.012	0.191693	0.136	0.239714	-0.924		0.239714	0.093	0.179765	0.256	0.191693	0.136
0.22372	-1.452	0.279666	0.035	0.223641	0.026				0.237715	-0.093	0.223641	0.026	0.279666	-0.993		0.279666	0.046	0.209725	0.071	0.223641	0.026
0.25568	-1.544	0.319618	-0.015	0.25559	-0.069				0.271675	-0.17	0.25559	-0.069	0.319618	-1.047		0.319618	-0.013	0.239686	-0.016	0.25559	-0.069
0.28764	-1.57	0.359571	-0.076	0.287539	-0.094				0.305634	-0.184	0.287539	-0.094	0.359571	-1.106		0.359571	-0.03	0.269647	-0.063	0.287539	-0.094
0.3196	-1.603	0.399523	-0.084	0.319488	-0.102				0.339593	-0.216	0.319488	-0.102	0.399523	-1.115		0.399523	-0.046	0.299608	-0.099	0.319488	-0.102
0.35156	-1.642	0.439475	-0.103	0.351436	-0.139				0.373552	-0.227	0.351436	-0.139	0.439475	-1.144		0.439475	-0.07	0.329569	-0.151	0.351436	-0.139
0.38352	-1.675	0.479428	-0.102	0.383385	-0.152				0.407512	-0.248	0.383385	-0.152	0.479428	-1.164		0.479428	-0.041	0.359529	-0.163	0.383385	-0.152
0.41548	-1.696	0.51938	-0.101	0.415334	-0.15				0.441471	-0.25	0.415334	-0.15	0.51938	-1.187		0.51938	-0.069	0.38949	-0.18	0.415334	-0.15
0.447441	-1.73	0.559332	-0.122	0.447283	-0.195				0.47543	-0.267	0.447283	-0.195	0.559332	-1.196		0.559332	-0.058	0.419451	-0.2	0.447283	-0.195
0.479401	-1.719	0.599285	-0.126	0.479231	-0.171				0.50939	-0.273	0.479231	-0.171	0.599285	-1.184		0.599285	-0.061	0.449412	-0.196	0.479231	-0.171
0.511361	-1.715	0.639237	-0.135	0.51118	-0.167				0.543349	-0.273	0.51118	-0.167	0.639237	-1.205		0.639237	-0.08	0.479373	-0.191	0.51118	-0.167
0.543321	-1.74	0.679189	-0.125	0.543129	-0.122				0.577308	-0.273	0.543129	-0.122	0.679189	-1.195		0.679189	-0.085	0.509333	-0.217	0.543129	-0.122
0.575281	-1.759	0.719141	-0.132	0.575078	-0.136				0.611268	-0.27	0.575078	-0.136	0.719141	-1.206		0.719141	-0.078	0.539294	-0.198	0.575078	-0.136
0.607241	-1.762	0.759094	-0.127	0.607026	-0.148				0.645227	-0.269	0.607026	-0.148	0.759094	-1.213		0.759094	-0.08	0.569255	-0.218	0.607026	-0.148
0.639201	-1.775	0.799046	-0.127	0.638975	-0.164				0.679186	-0.287	0.638975	-0.164	0.799046	-1.217		0.799046	-0.103	0.599216	-0.206	0.638975	-0.164
0.671161	-1.793	0.838998	-0.122	0.670924	-0.208				0.713146	-0.263	0.670924	-0.208	0.838998	-1.224		0.838998	-0.074	0.629176	-0.192	0.670924	-0.208
0.703121	-1.785	0.878951	-0.148	0.702873	-0.284				0.747105	-0.286	0.702873	-0.284	0.878951	-1.226		0.878951	-0.081	0.659137	-0.205	0.702873	-0.284
0.735081	-1.796	0.918903	-0.139	0.734822	-0.27				0.781064	-0.271	0.734822	-0.27	0.918903	-1.212		0.918903	-0.099	0.689098	-0.212	0.734822	-0.27
0.767041	-1.804	0.958855	-0.143	0.76677	-0.282				0.815024	-0.276	0.76677	-0.282	0.958855	-1.244		0.958855	-0.092	0.719059	-0.206	0.76677	-0.282
0.799001	-1.819	0.998808	-0.134	0.798719	-0.275				0.848983	-0.268	0.798719	-0.275	0.998808	-1.243		0.998808	-0.097	0.74902	-0.229	0.798719	-0.275
0.830961	-1.83	1.03876	-0.145	0.830668	-0.285				0.882942	-0.28	0.830668	-0.285	1.03876	-1.227		1.03876	-0.09	0.77898	-0.202	0.830668	-0.285
0.862921	-1.834	1.07871	-0.157	0.862617	-0.26				0.916902	-0.288	0.862617	-0.26	1.07871	-1.231		1.07871	-0.081	0.808941	-0.217	0.862617	-0.26
0.894881	-1.833	1.11866	-0.144	0.894565	-0.263				0.950861	-0.282	0.894565	-0.263	1.11866	-1.236		1.11866	-0.097	0.838902	-0.206	0.894565	-0.263
0.926841	-1.854	1.15862	-0.173	0.926514	-0.272				0.98482	-0.278	0.926514	-0.272	1.15862	-1.239		1.15862	-0.095	0.868863	-0.215	0.926514	-0.272
0.958801	-1.848	1.19857	-0.151	0.958463	-0.29				1.01878	-0.266	0.958463	-0.29	1.19857	-1.246		1.19857	-0.098	0.898823	-0.233	0.958463	-0.29
0.990761	-1.853	1.23852	-0.172	0.990412	-0.264				1.05274	-0.277	0.990412	-0.264	1.23852	-1.254		1.23852	-0.09	0.928784	-0.205	0.990412	-0.264
1.02272	-1.864	1.27847	-0.155	1.02236	-0.284				1.0867	-0.281	1.02236	-0.284	1.27847	-1.268		1.27847	-0.077	0.958745	-0.222	1.02236	-0.284
1.05468	-1.867	1.31843	-0.176	1.05431	-0.267				1.12066	-0.279	1.05431	-0.267	1.31843	-1.27		1.31843	-0.111	0.988706	-0.221	1.05431	-0.267
1.08664	-1.879	1.35838	-0.174	1.08626	-0.285				1.15462	-0.284	1.08626	-0.285	1.35838	-1.261		1.35838	-0.111	1.01867	-0.214	1.08626	-0.285
1.1186	-1.906	1.39833	-0.172	1.11821	-0.27				1.18858	-0.283	1.11821	-0.27	1.39833	-1.277		1.39833	-0.118	1.04863	-0.209	1.11821	-0.27
1.15056	-1.887	1.43828	-0.183	1.15016	-0.285				1.22254	-0.275	1.15016	-0.285	1.43828	-1.283		1.43828	-0.096	1.07859	-0.224	1.15016	-0.285
1.18252	-1.905	1.47824	-0.176	1.1821	-0.272				1.25649	-0.288	1.1821	-0.272	1.47824	-1.282		1.47824	-0.1	1.10855	-0.222	1.1821	-0.272
1.21448	-1.923	1.51819	-0.17	1.21405	-0.273				1.29045	-0.278	1.21405	-0.273	1.51819	-1.258		1.51819	-0.095	1.13851	-0.233	1.21405	-0.273
1.24644	-1.92	1.55814	-0.19	1.246	-0.262				1.32441	-0.295	1.246	-0.262	1.55814	-1.279		1.55814	-0.109	1.16847	-0.219	1.246	-0.262
1.2784	-1.92	1.59809	-0.189	1.27795	-0.266				1.35837	-0.291	1.27795	-0.266	1.59809	-1.289		1.59809	-0.102	1.19843	-0.219	1.27795	-0.266
1.31036	-1.933	1.63804	-0.189	1.3099	-0.269				1.39233	-0.276	1.3099	-0.269	1.63804	-1.291		1.63804	-0.123	1.22839	-0.225	1.3099	-0.269
1.34232	-1.94	1.678	-0.178	1.34185	-0.277				1.42629	-0.295	1.34185	-0.277	1.678	-1.276		1.678	-0.099	1.25835	-0.213	1.34185	-0.277
1.37428	-1.944	1.71795	-0.157	1.3738	-0.275				1.46025	-0.288	1.3738	-0.275	1.71795	-1.298		1.71795	-0.105	1.28831	-0.247	1.3738	-0.275
1.40624	-1.958	1.7579	-0.147	1.40575	-0.255				1.49421	-0.288	1.40575	-0.255	1.7579	-1.287		1.7579	-0.111	1.31827	-0.231	1.40575	-0.255
1.4382	-1.951	1.79785	-0.132	1.43769	-0.259				1.52817	-0.287	1.43769	-0.259	1.79785	-1.285		1.79785	-0.1	1.34824	-0.236	1.43769	-0.259
1.47016	-1.988	1.83781	-0.111	1.46964	-0.243				1.56213	-0.285	1.46964	-0.243	1.83781	-1.301		1.83781	-0.108	1.3782	-0.235	1.46964	-0.243
1.50212	-1.978	1.87776	-0.122	1.50159	-0.235				1.59609	-0.284	1.50159	-0.235	1.87776	-1.299		1.87776	-0.112	1.40816	-0.22	1.50159	-0.235
1.53408	-1.984	1.91771	-0.127	1.53354	-0.25				1.63005	-0.279	1.53354	-0.25	1.91771	-1.301		1.91771	-0.111	1.43812	-0.221	1.53354	-0.25
1.56604	-1.989	1.95766	-0.125	1.56549	-0.242				1.66401	-0.282	1.56549	-0.242	1.95766	-1.308		1.95766	-0.098	1.46808	-0.221	1.56549	-0.242
1.598	-1.997	1.99762	-0.132	1.59744	-0.219				1.69797	-0.293	1.59744	-0.219	1.99762	-1.303		1.99762	-0.108	1.49804	-0.229	1.59744	-0.219
1.62996	-1.997	2.03757	-0.123	1.62939	-0.212				1.73193	-0.287	1.62939	-0.212	2.03757	-1.323		2.03757	-0.111	1.528	-0.207	1.62939	-0.212
1.66192	-2.033	2.07752	-0.118	1.66134	-0.205				1.76588	-0.28	1.66134	-0.205	2.07752	-1.303		2.07752	-0.097	1.55796	-0.228	1.66134	-0.205
1.69388	-2.023	2.11747	-0.143	1.69328	-0.217				1.79984	-0.275	1.69328	-0.217	2.11747	-1.315		2.11747	-0.096	1.58792	-0.218	1.69328	-0.217
1.72584	-2.009	2.15742	-0.155	1.72523	-0.198				1.8338	-0.279	1.72523	-0.198	2.15742	-1.305		2.15742	-0.099	1.61788	-0.22	1.72523	-0.198
1.7578	-2.022	2.19738	-0.151	1.75718	-0.209				1.86776	-0.275	1.75718	-0.209	2.19738	-1.299		2.19738	-0.102	1.64784	-0.209	1.75718	-0.209
1.78976	-2.039	2.23733	-0.149	1.78913	-0.204				1.90172	-0.268	1.78913	-0.204	2.23733	-1.316		2.23733	-0.102	1.6778	-0.207	1.78913	-0.204
1.82172	-2.048	2.27728	-0.164	1.82108	-0.19				1.93568	-0.263	1.82108	-0.19	2.27728	-1.312		2.27728	-0.088	1.70776	-0.221	1.82108	-0.19
1.85368	-2.056	2.31723	-0.169	1.85303	-0.197				1.96964	-0.268	1.85303	-0.197	2.31723	-1.313		2.31723	-0.106	1.73773	-0.217	1.85303	-0.197
1.88564	-2.065	2.35719	-0.18	1.88498	-0.181				2.0036	-0.257	1.88498	-0.181	2.35719	-1.325		2.35719	-0.116	1.76769	-0.215	1.88498	-0.181
1.9176	-2.076	2.39714	-0.176	1.91693	-0.198				2.03756	-0.265	1.91693	-0.198	2.39714	-1.321		2.39714	-0.092	1.79765	-0.199	1.91693	-0.198
1.94956	-2.053	2.43709	-0.178	1.94887	-0.172				2.07152	-0.254	1.94887	-0.172	2.43709	-1.321		2.43709	-0.092	1.82761	-0.188	1.94887	-0.172
1.98152	-2.07	2.47704	-0.189	1.98082	-0.188				2.10548	-0.241	1.98082	-0.188	2.47704	-1.316		2.47704	-0.088	1.85757	-0.199	1.98082	-0.188
2.01348	-2.07	2.517	-0.181	2.01277	-0.171				2.13944	-0.249	2.01277	-0.171	2.517	-1.321		2.517	-0.093	1.88753	-0.182	2.01277	-0.171
2.04544	-2.097	2.55695	-0.2	2.04472	-0.167				2.1734	-0.239	2.04472	-0.167	2.55695	-1.312		2.55695	-0.075	1.91749	-0.19	2.04472	-0.167
2.0774	-2.089	2.5969	-0.182	2.07667	-0.182				2.20736	-0.243	2.07667	-0.182	2.5969	-1.338		2.5969	-0.086	1.94745	-0.178	2.07667	-0.182
2.10936	-2.077	2.63685	-0.199	2.10862	-0.176				2.24131	-0.248	2.10862	-0.176	2.63685	-1.322		2.63685	-0.086	1.97741	-0.183	2.10862	-0.176
2.14132	-2.124	2.6768	-0.192	2.14057	-0.204				2.27527	-0.244	2.14057	-0.204	2.6768	-1.318		2.6768	-0.08	2.00737	-0.18	2.14057	-0.204
2.17328	-2.103	2.71676	-0.195	2.17252	-0.197				2.30923	-0.22	2.17252	-0.197	2.71676	-1.335		2.71676	-0.079	2.03733	-0.185	2.17252	-0.197
2.20524	-2.12	2.75671	-0.193	2.20446	-0.173				2.34319	-0.225	2.20446	-0.173	2.75671	-1.324		2.75671	-0.078	2.06729	-0.168	2.20446	-0.173
2.2372	-2.119	2.79666	-0.207	2.23641	-0.181				2.37715	-0.231	2.23641	-0.181	2.79666	-1.329		2.79666	-0.079	2.09725	-0.15	2.23641	-0.181
2.26916	-2.143	2.83661	-0.223	2.26836	-0.188				2.41111	-0.226	2.26836	-0.188	2.83661	-1.332		2.83661	-0.061	2.12722	-0.178	2.26836	-0.188
2.30112	-2.126	2.87657	-0.205	2.30031	-0.189				2.44507	-0.22	2.30031	-0.189	2.87657	-1.309		2.87657	-0.058	2.15718	-0.165	2.30031	-0.189
2.33308	-2.148	2.91652	-0.205	2.33226	-0.188				2.47903	-0.195	2.33226	-0.188	2.91652	-1.308		2.91652	-0.061	2.18714	-0.156	2.33226	-0.188
2.36504	-2.153	2.95647	-0.232	2.36421	-0.196				2.51299	-0.223	2.36421	-0.196	2.95647	-1.323		2.95647	-0.081	2.2171	-0.163	2.36421	-0.196
2.397	-2.153	2.99642	-0.215	2.39616	-0.194				2.54695	-0.206	2.39616	-0.194	2.99642	-1.339		2.99642	-0.063	2.24706	-0.144	2.39616	-0.194
2.42896	-2.155	3.03637	-0.222	2.42811	-0.192				2.58091	-0.202	2.42811	-0.192	3.03637	-1.326		3.03637	-0.056	2.27702	-0.155	2.42811	-0.192
2.46092	-2.149	3.07633	-0.221	2.46005	-0.189				2.61487	-0.199	2.46005	-0.189	3.07633	-1.312		3.07633	-0.057	2.30698	-0.151	2.46005	-0.189
2.49288	-2.164	3.11628	-0.224	2.492	-0.19				2.64883	-0.204	2.492	-0.19	3.11628	-1.333		3.11628	-0.054	2.33694	-0.133	2.492	-0.19
2.52484	-2.174	3.15623	-0.215	2.52395	-0.188				2.68279	-0.202	2.52395	-0.188	3.15623	-1.317		3.15623	-0.052	2.3669	-0.15	2.52395	-0.188
2.5568	-2.181	3.19618	-0.235	2.5559	-0.192				2.71675	-0.176	2.5559	-0.192	3.19618	-1.319		3.19618	-0.037	2.39686	-0.117	2.5559	-0.192
2.58876	-2.192	3.23614	-0.234	2.58785	-0.206				2.7507	-0.193	2.58785	-0.206	3.23614	-1.331		3.23614	-0.035	2.42682	-0.132	2.58785	-0.206
2.62072	-2.182	3.27609	-0.225	2.6198	-0.198				2.78466	-0.207	2.6198	-0.198	3.27609	-1.336		3.27609	-0.051	2.45678	-0.129	2.6198	-0.198
2.65268	-2.209	3.31604	-0.231	2.65175	-0.186				2.81862	-0.192	2.65175	-0.186	3.31604	-1.325		3.31604	-0.053	2.48674	-0.118	2.65175	-0.186
2.68464	-2.229	3.35599	-0.221	2.6837	-0.191				2.85258	-0.205	2.6837	-0.191	3.35599	-1.329		3.35599	-0.047	2.51671	-0.109	2.6837	-0.191
2.7166	-2.212	3.39595	-0.235	2.71564	-0.202				2.88654	-0.203	2.71564	-0.202	3.39595	-1.322		3.39595	-0.045	2.54667	-0.125	2.71564	-0.202
2.74856	-2.223	3.4359	-0.235	2.74759	-0.207				2.9205	-0.192	2.74759	-0.207	3.4359	-1.326		3.4359	-0.037	2.57663	-0.132	2.74759	-0.207
2.78052	-2.239	3.47585	-0.223	2.77954	-0.212				2.95446	-0.2	2.77954	-0.212	3.47585	-1.339		3.47585	-0.033	2.60659	-0.131	2.77954	-0.212
2.81248	-2.229	3.5158	-0.239	2.81149	-0.197				2.98842	-0.205	2.81149	-0.197	3.5158	-1.341		3.5158	-0.033	2.63655	-0.117	2.81149	-0.197
2.84444	-2.235	3.55575	-0.231	2.84344	-0.21				3.02238	-0.181	2.84344	-0.21	3.55575	-1.322		3.55575	-0.042	2.66651	-0.096	2.84344	-0.21
2.8764	-2.264	3.59571	-0.236	2.87539	-0.21				3.05634	-0.199	2.87539	-0.21	3.59571	-1.323		3.59571	-0.037	2.69647	-0.123	2.87539	-0.21
2.90836	-2.264	3.63566	-0.24	2.90734	-0.215				3.0903	-0.198	2.90734	-0.215	3.63566	-1.341		3.63566	-0.03	2.72643	-0.108	2.90734	-0.215
2.94032	-2.261	3.67561	-0.25	2.93929	-0.209				3.12426	-0.188	2.93929	-0.209	3.67561	-1.341		3.67561	-0.034	2.75639	-0.111	2.93929	-0.209
2.97228	-2.262	3.71556	-0.242	2.97123	-0.2				3.15822	-0.179	2.97123	-0.2	3.71556	-1.334		3.71556	-0.032	2.78635	-0.116	2.97123	-0.2
3.00424	-2.265	3.75552	-0.244	3.00318	-0.21				3.19218	-0.19	3.00318	-0.21	3.75552	-1.344		3.75552	-0.04	2.81631	-0.109	3.00318	-0.21
3.0362	-2.276	3.79547	-0.244	3.03513	-0.181				3.22614	-0.196	3.03513	-0.181	3.79547	-1.325		3.79547	-0.04	2.84627	-0.096	3.03513	-0.181
3.06816	-2.285	3.83542	-0.262	3.06708	-0.183				3.26009	-0.203	3.06708	-0.183	3.83542	-1.339		3.83542	-0.056	2.87624	-0.105	3.06708	-0.183
3.10012	-2.287	3.87537	-0.252	3.09903	-0.173				3.29405	-0.215	3.09903	-0.173	3.87537	-1.331		3.87537	-0.033	2.9062	-0.098	3.09903	-0.173
3.13208	-2.3	3.91533	-0.258	3.13098	-0.153				3.32801	-0.19	3.13098	-0.153	3.91533	-1.33		3.91533	-0.049	2.93616	-0.106	3.13098	-0.153
3.16404	-2.306	3.95528	-0.255	3.16293	-0.127				3.36197	-0.198	3.16293	-0.127	3.95528	-1.337		3.95528	-0.047	2.96612	-0.106	3.16293	-0.127
3.196	-2.318	3.99523	-0.265	3.19488	-0.083				3.39593	-0.195	3.19488	-0.083	3.99523	-1.349		3.99523	-0.061	2.99608	-0.096	3.19488	-0.083
3.22796	-2.322	4.03518	-0.274	3.22683	-0.039				3.42989	-0.188	3.22683	-0.039	4.03518	-1.33		4.03518	-0.058	3.02604	-0.114	3.22683	-0.039
3.25992	-2.32	4.07513	-0.266	3.25877	0.047				3.46385	-0.186	3.25877	0.047	4.07513	-1.334		4.07513	-0.06	3.056	-0.088	3.25877	0.047
3.29188	-2.331	4.11509	-0.261	3.29072	0.154				3.49781	-0.192	3.29072	0.154	4.11509	-1.349		4.11509	-0.074	3.08596	-0.106	3.29072	0.154
3.32384	-2.346	4.15504	-0.262	3.32267	0.26				3.53177	-0.19	3.32267	0.26	4.15504	-1.33		4.15504	-0.071	3.11592	-0.09	3.32267	0.26
3.3558	-2.341	4.19499	-0.266	3.35462	0.367				3.56573	-0.188	3.35462	0.367	4.19499	-1.338		4.19499	-0.073	3.14588	-0.105	3.35462	0.367
3.38776	-2.351	4.23494	-0.26	3.38657	0.49				3.59969	-0.191	3.38657	0.49	4.23494	-1.347		4.23494	-0.072	3.17584	-0.106	3.38657	0.49
3.41972	-2.353	4.2749	-0.275	3.41852	0.618				3.63365	-0.194	3.41852	0.618	4.2749	-1.344		4.2749	-0.058	3.2058	-0.095	3.41852	0.618
3.45168	-2.361	4.31485	-0.274	3.45047	0.738				3.66761	-0.188	3.45047	0.738	4.31485	-1.348		4.31485	-0.075	3.23576	-0.102	3.45047	0.738
3.48364	-2.359	4.3548	-0.274	3.48242	0.851				3.70157	-0.191	3.48242	0.851	4.3548	-1.344		4.3548	-0.062	3.26573	-0.098	3.48242	0.851
3.5156	-2.377	4.39475	-0.264	3.51436	0.954				3.73552	-0.187	3.51436	0.954	4.39475	-1.344		4.39475	-0.061	3.29569	-0.102	3.51436	0.954
3.54756	-2.383	4.43471	-0.262	3.54631	1.026				3.76948	-0.178	3.54631	1.026	4.43471	-1.351		4.43471	-0.063	3.32565	-0.074	3.54631	1.026
3.57952	-2.381	4.47466	-0.266	3.57826	1.087				3.80344	-0.171	3.57826	1.087	4.47466	-1.344		4.47466	-0.068	3.35561	-0.092	3.57826	1.087
3.61148	-2.373	4.51461	-0.282	3.61021	1.139				3.8374	-0.168	3.61021	1.139	4.51461	-1.347		4.51461	-0.059	3.38557	-0.083	3.61021	1.139
3.64344	-2.39	4.55456	-0.278	3.64216	1.154				3.87136	-0.17	3.64216	1.154	4.55456	-1.342		4.55456	-0.06	3.41553	-0.103	3.64216	1.154
3.6754	-2.403	4.59451	-0.279	3.67411	1.173				3.90532	-0.179	3.67411	1.173	4.59451	-1.34		4.59451	-0.058	3.44549	-0.09	3.67411	1.173
3.70736	-2.41	4.63447	-0.278	3.70606	1.175				3.93928	-0.172	3.70606	1.175	4.63447	-1.346		4.63447	-0.057	3.47545	-0.099	3.70606	1.175
3.73932	-2.415	4.67442	-0.282	3.73801	1.162				3.97324	-0.172	3.73801	1.162	4.67442	-1.356		4.67442	-0.052	3.50541	-0.087	3.73801	1.162
3.77128	-2.431	4.71437	-0.293	3.76995	1.109				4.0072	-0.169	3.76995	1.109	4.71437	-1.348		4.71437	-0.046	3.53537	-0.095	3.76995	1.109
3.80324	-2.422	4.75432	-0.287	3.8019	1.088				4.04116	-0.17	3.8019	1.088	4.75432	-1.342		4.75432	-0.044	3.56533	-0.095	3.8019	1.088
3.8352	-2.426	4.79428	-0.286	3.83385	1.017				4.07512	-0.151	3.83385	1.017	4.79428	-1.356		4.79428	-0.041	3.59529	-0.096	3.83385	1.017
3.86716	-2.433	4.83423	-0.289	3.8658	0.956				4.10908	-0.162	3.8658	0.956	4.83423	-1.365		4.83423	-0.048	3.62525	-0.101	3.8658	0.956
3.89912	-2.441	4.87418	-0.277	3.89775	0.893				4.14304	-0.164	3.89775	0.893	4.87418	-1.353		4.87418	-0.041	3.65522	-0.101	3.89775	0.893
3.93108	-2.445	4.91413	-0.302	3.9297	0.811				4.177	-0.158	3.9297	0.811	4.91413	-1.352		4.91413	-0.036	3.68518	-0.092	3.9297	0.811
3.96304	-2.451	4.95409	-0.279	3.96165	0.716				4.21096	-0.155	3.96165	0.716	4.95409	-1.361		4.95409	-0.044	3.71514	-0.098	3.96165	0.716
3.995	-2.455	4.99404	-0.304	3.9936	0.645				4.24491	-0.143	3.9936	0.645	4.99404	-1.357		4.99404	-0.021	3.7451	-0.09	3.9936	0.645
4.02696	-2.463	5.03399	-0.279	4.02554	0.566				4.27887	-0.129	4.02554	0.566	5.03399	-1.34		5.03399	-0.029	3.77506	-0.1	4.02554	0.566
4.05892	-2.472	5.07394	-0.3	4.05749	0.496				4.31283	-0.142	4.05749	0.496	5.07394	-1.357		5.07394	-0.028	3.80502	-0.092	4.05749	0.496
4.09088	-2.458	5.11389	-0.287	4.08944	0.416				4.34679	-0.134	4.08944	0.416	5.11389	-1.356		5.11389	-0.022	3.83498	-0.083	4.08944	0.416
4.12284	-2.465	5.15385	-0.307	4.12139	0.353				4.38075	-0.145	4.12139	0.353	5.15385	-1.358		5.15385	-0.015	3.86494	-0.096	4.12139	0.353
4.1548	-2.483	5.1938	-0.301	4.15334	0.283				4.41471	-0.139	4.15334	0.283	5.1938	-1.344		5.1938	-0.028	3.8949	-0.086	4.15334	0.283
4.18676	-2.487	5.23375	-0.293	4.18529	0.214				4.44867	-0.149	4.18529	0.214	5.23375	-1.354		5.23375	-0.013	3.92486	-0.09	4.18529	0.214
4.21872	-2.5	5.2737	-0.29	4.21724	0.166				4.48263	-0.141	4.21724	0.166	5.2737	-1.351		5.2737	-0.032	3.95482	-0.091	4.21724	0.166
4.25068	-2.484	5.31366	-0.314	4.24919	0.118				4.51659	-0.121	4.24919	0.118	5.31366	-1.355		5.31366	-0.014	3.98478	-0.104	4.24919	0.118
4.28264	-2.499	5.35361	-0.315	4.28113	0.066				4.55055	-0.144	4.28113	0.066	5.35361	-1.354		5.35361	-0.006	4.01474	-0.099	4.28113	0.066
4.3146	-2.514	5.39356	-0.309	4.31308	0.008				4.58451	-0.145	4.31308	0.008	5.39356	-1.369		5.39356	-0.007	4.04471	-0.11	4.31308	0.008
4.34657	-2.508	5.43351	-0.303	4.34503	-0.041				4.61847	-0.128	4.34503	-0.041	5.43351	-1.368		5.43351	-0.025	4.07467	-0.104	4.34503	-0.041
4.37853	-2.512	5.47347	-0.326	4.37698	-0.077				4.65243	-0.141	4.37698	-0.077	5.47347	-1.367		5.47347	-0.01	4.10463	-0.111	4.37698	-0.077
4.41049	-2.516	5.51342	-0.311	4.40893	-0.121				4.68639	-0.125	4.40893	-0.121	5.51342	-1.37		5.51342	-0.021	4.13459	-0.099	4.40893	-0.121
4.44245	-2.518	5.55337	-0.302	4.44088	-0.149				4.72035	-0.139	4.44088	-0.149	5.55337	-1.365		5.55337	-0.011	4.16455	-0.101	4.44088	-0.149
4.47441	-2.53	5.59332	-0.307	4.47283	-0.177				4.7543	-0.121	4.47283	-0.177	5.59332	-1.361		5.59332	-0.015	4.19451	-0.116	4.47283	-0.177
4.50637	-2.53	5.63327	-0.328	4.50478	-0.195				4.78826	-0.136	4.50478	-0.195	5.63327	-1.377		5.63327	-0.007	4.22447	-0.116	4.50478	-0.195
4.53833	-2.526	5.67323	-0.316	4.53672	-0.208				4.82222	-0.125	4.53672	-0.208	5.67323	-1.359		5.67323	-0.015	4.25443	-0.102	4.53672	-0.208
4.57029	-2.529	5.71318	-0.302	4.56867	-0.235				4.85618	-0.116	4.56867	-0.235	5.71318	-1.367		5.71318	-0.01	4.28439	-0.096	4.56867	-0.235
4.60225	-2.552	5.75313	-0.323	4.60062	-0.239				4.89014	-0.131	4.60062	-0.239	5.75313	-1.375		5.75313	0.003	4.31435	-0.101	4.60062	-0.239
4.63421	-2.545	5.79308	-0.33	4.63257	-0.267				4.9241	-0.131	4.63257	-0.267	5.79308	-1.378		5.79308	-0.008	4.34431	-0.119	4.63257	-0.267
4.66617	-2.563	5.83304	-0.333	4.66452	-0.268				4.95806	-0.131	4.66452	-0.268	5.83304	-1.362		5.83304	-0.008	4.37427	-0.111	4.66452	-0.268
4.69813	-2.576	5.87299	-0.325	4.69647	-0.305				4.99202	-0.113	4.69647	-0.305	5.87299	-1.379		5.87299	0.006	4.40423	-0.104	4.69647	-0.305
4.73009	-2.565	5.91294	-0.327	4.72842	-0.299				5.02598	-0.121	4.72842	-0.299	5.91294	-1.384		5.91294	0	4.4342	-0.102	4.72842	-0.299
4.76205	-2.554	5.95289	-0.319	4.76037	-0.313				5.05994	-0.126	4.76037	-0.313	5.95289	-1.377		5.95289	0.001	4.46416	-0.11	4.76037	-0.313
4.79401	-2.562	5.99285	-0.334	4.79231	-0.331				5.0939	-0.129	4.79231	-0.331	5.99285	-1.356		5.99285	0.008	4.49412	-0.111	4.79231	-0.331
4.82597	-2.578	6.0328	-0.32	4.82426	-0.35				5.12786	-0.129	4.82426	-0.35	6.0328	-1.382		6.0328	0.006	4.52408	-0.113	4.82426	-0.35
4.85793	-2.57	6.07275	-0.319	4.85621	-0.357				5.16182	-0.115	4.85621	-0.357	6.07275	-1.37		6.07275	0.003	4.55404	-0.122	4.85621	-0.357
4.88989	-2.584	6.1127	-0.329	4.88816	-0.35				5.19578	-0.11	4.88816	-0.35	6.1127	-1.391		6.1127	0.014	4.584	-0.105	4.88816	-0.35
4.92185	-2.587	6.15265	-0.322	4.92011	-0.374				5.22973	-0.118	4.92011	-0.374	6.15265	-1.366		6.15265	0.007	4.61396	-0.124	4.92011	-0.374
4.95381	-2.579	6.19261	-0.332	4.95206	-0.392				5.26369	-0.121	4.95206	-0.392	6.19261	-1.392		6.19261	0.004	4.64392	-0.125	4.95206	-0.392
4.98577	-2.598	6.23256	-0.343	4.98401	-0.376				5.29765	-0.104	4.98401	-0.376	6.23256	-1.384		6.23256	0.009	4.67388	-0.13	4.98401	-0.376
5.01773	-2.585	6.27251	-0.337	5.01596	-0.401				5.33161	-0.118	5.01596	-0.401	6.27251	-1.379		6.27251	0.026	4.70384	-0.126	5.01596	-0.401
5.04969	-2.575	6.31246	-0.348	5.0479	-0.405				5.36557	-0.12	5.0479	-0.405	6.31246	-1.38		6.31246	0.005	4.7338	-0.128	5.0479	-0.405
5.08165	-2.6	6.35242	-0.33	5.07985	-0.42				5.39953	-0.105	5.07985	-0.42	6.35242	-1.383		6.35242	0.003	4.76376	-0.105	5.07985	-0.42
5.11361	-2.597	6.39237	-0.337	5.1118	-0.417				5.43349	-0.103	5.1118	-0.417	6.39237	-1.384		6.39237	0.035	4.79373	-0.137	5.1118	-0.417
5.14557	-2.603	6.43232	-0.338	5.14375	-0.436				5.46745	-0.112	5.14375	-0.436	6.43232	-1.386		6.43232	0.007	4.82369	-0.132	5.14375	-0.436
5.17753	-2.617	6.47227	-0.338	5.1757	-0.44				5.50141	-0.111	5.1757	-0.44	6.47227	-1.398		6.47227	0.013	4.85365	-0.104	5.1757	-0.44
5.20949	-2.617	6.51223	-0.348	5.20765	-0.434				5.53537	-0.1	5.20765	-0.434	6.51223	-1.396		6.51223	0	4.88361	-0.12	5.20765	-0.434
5.24145	-2.606	6.55218	-0.34	5.2396	-0.457				5.56933	-0.092	5.2396	-0.457	6.55218	-1.393		6.55218	0.005	4.91357	-0.122	5.2396	-0.457
5.27341	-2.621	6.59213	-0.356	5.27155	-0.443				5.60329	-0.127	5.27155	-0.443	6.59213	-1.394		6.59213	0.007	4.94353	-0.119	5.27155	-0.443
5.30537	-2.619	6.63208	-0.351	5.30349	-0.469				5.63725	-0.109	5.30349	-0.469	6.63208	-1.391		6.63208	0.007	4.97349	-0.128	5.30349	-0.469
5.33733	-2.624	6.67203	-0.366	5.33544	-0.475				5.67121	-0.098	5.33544	-0.475	6.67203	-1.408		6.67203	0.011	5.00345	-0.138	5.33544	-0.475
5.36929	-2.652	6.71199	-0.365	5.36739	-0.465				5.70517	-0.105	5.36739	-0.465	6.71199	-1.388		6.71199	0.005	5.03341	-0.121	5.36739	-0.465
5.40125	-2.625	6.75194	-0.368	5.39934	-0.515				5.73912	-0.102	5.39934	-0.515	6.75194	-1.395		6.75194	0.01	5.06337	-0.131	5.39934	-0.515
5.43321	-2.64	6.79189	-0.365	5.43129	-0.494				5.77308	-0.109	5.43129	-0.494	6.79189	-1.409		6.79189	0.017	5.09333	-0.126	5.43129	-0.494
5.46517	-2.644	6.83184	-0.353	5.46324	-0.513				5.80704	-0.11	5.46324	-0.513	6.83184	-1.42		6.83184	0.006	5.12329	-0.13	5.46324	-0.513
5.49713	-2.64	6.8718	-0.356	5.49519	-0.506				5.841	-0.097	5.49519	-0.506	6.8718	-1.418		6.8718	0.023	5.15325	-0.146	5.49519	-0.506
5.52909	-2.655	6.91175	-0.37	5.52714	-0.531				5.87496	-0.113	5.52714	-0.531	6.91175	-1.403		6.91175	0.028	5.18322	-0.134	5.52714	-0.531
5.56105	-2.638	6.9517	-0.359	5.55908	-0.537				5.90892	-0.093	5.55908	-0.537	6.9517	-1.388		6.9517	0.024	5.21318	-0.129	5.55908	-0.537
5.59301	-2.654	6.99165	-0.369	5.59103	-0.528				5.94288	-0.11	5.59103	-0.528	6.99165	-1.357		6.99165	-0.002	5.24314	-0.146	5.59103	-0.528
5.62497	-2.653	7.03161	-0.382	5.62298	-0.532				5.97684	-0.116	5.62298	-0.532	7.03161	-1.35		7.03161	0.006	5.2731	-0.128	5.62298	-0.532
5.65693	-2.65	7.07156	-0.379	5.65493	-0.546				6.0108	-0.125	5.65493	-0.546	7.07156	-1.324		7.07156	0.005	5.30306	-0.15	5.65493	-0.546
5.68889	-2.667	7.11151	-0.372	5.68688	-0.552				6.04476	-0.109	5.68688	-0.552	7.11151	-1.283		7.11151	0.008	5.33302	-0.135	5.68688	-0.552
5.72085	-2.682	7.15146	-0.374	5.71883	-0.533				6.07872	-0.11	5.71883	-0.533	7.15146	-1.249		7.15146	0.008	5.36298	-0.141	5.71883	-0.533
5.75281	-2.662	7.19141	-0.383	5.75078	-0.548				6.11268	-0.114	5.75078	-0.548	7.19141	-1.236		7.19141	0.01	5.39294	-0.15	5.75078	-0.548
5.78477	-2.675	7.23137	-0.365	5.78273	-0.566				6.14664	-0.138	5.78273	-0.566	7.23137	-1.182		7.23137	0.013	5.4229	-0.148	5.78273	-0.566
5.81673	-2.675	7.27132	-0.373	5.81467	-0.576				6.1806	-0.131	5.81467	-0.576	7.27132	-1.152		7.27132	0.014	5.45286	-0.141	5.81467	-0.576
5.84869	-2.684	7.31127	-0.376	5.84662	-0.563				6.21456	-0.121	5.84662	-0.563	7.31127	-1.149		7.31127	0.012	5.48282	-0.139	5.84662	-0.563
5.88065	-2.679	7.35122	-0.393	5.87857	-0.567				6.24851	-0.13	5.87857	-0.567	7.35122	-1.142		7.35122	0.017	5.51278	-0.141	5.87857	-0.567
5.91261	-2.67	7.39118	-0.376	5.91052	-0.58				6.28247	-0.118	5.91052	-0.58	7.39118	-1.128		7.39118	0.016	5.54274	-0.151	5.91052	-0.58
5.94457	-2.686	7.43113	-0.362	5.94247	-0.611				6.31643	-0.113	5.94247	-0.611	7.43113	-1.144		7.43113	0.007	5.57271	-0.145	5.94247	-0.611
5.97653	-2.681	7.47108	-0.382	5.97442	-0.613				6.35039	-0.152	5.97442	-0.613	7.47108	-1.153		7.47108	0.004	5.60267	-0.141	5.97442	-0.613
6.00849	-2.689	7.51103	-0.374	6.00637	-0.598				6.38435	-0.119	6.00637	-0.598	7.51103	-1.168		7.51103	0.005	5.63263	-0.142	6.00637	-0.598
6.04045	-2.685	7.55099	-0.374	6.03832	-0.592				6.41831	-0.123	6.03832	-0.592	7.55099	-1.181		7.55099	0.006	5.66259	-0.148	6.03832	-0.592
6.07241	-2.677	7.59094	-0.396	6.07026	-0.595				6.45227	-0.114	6.07026	-0.595	7.59094	-1.207		7.59094	0.013	5.69255	-0.148	6.07026	-0.595
6.10437	-2.694	7.63089	-0.372	6.10221	-0.599				6.48623	-0.126	6.10221	-0.599	7.63089	-1.206		7.63089	0	5.72251	-0.16	6.10221	-0.599
6.13633	-2.709	7.67084	-0.373	6.13416	-0.612				6.52019	-0.128	6.13416	-0.612	7.67084	-1.238		7.67084	0.018	5.75247	-0.158	6.13416	-0.612
6.16829	-2.699	7.71079	-0.369	6.16611	-0.61				6.55415	-0.126	6.16611	-0.61	7.71079	-1.261		7.71079	-0.003	5.78243	-0.148	6.16611	-0.61
6.20025	-2.692	7.75075	-0.393	6.19806	-0.615				6.58811	-0.122	6.19806	-0.615	7.75075	-1.265		7.75075	0.022	5.81239	-0.165	6.19806	-0.615
6.23221	-2.701	7.7907	-0.385	6.23001	-0.636				6.62207	-0.129	6.23001	-0.636	7.7907	-1.278		7.7907	-0.003	5.84235	-0.151	6.23001	-0.636
6.26417	-2.701	7.83065	-0.406	6.26196	-0.628				6.65603	-0.14	6.26196	-0.628	7.83065	-1.298		7.83065	0.001	5.87231	-0.153	6.26196	-0.628
6.29613	-2.71	7.8706	-0.377	6.29391	-0.632				6.68999	-0.137	6.29391	-0.632	7.8706	-1.32		7.8706	0.002	5.90227	-0.164	6.29391	-0.632
6.32809	-2.709	7.91056	-0.392	6.32585	-0.613				6.72394	-0.122	6.32585	-0.613	7.91056	-1.331		7.91056	0.009	5.93223	-0.154	6.32585	-0.613
6.36005	-2.703	7.95051	-0.397	6.3578	-0.617				6.7579	-0.14	6.3578	-0.617	7.95051	-1.324		7.95051	0.009	5.9622	-0.184	6.3578	-0.617
6.39201	-2.724	7.99046	-0.386	6.38975	-0.635				6.79186	-0.135	6.38975	-0.635	7.99046	-1.343		7.99046	0.009	5.99216	-0.157	6.38975	-0.635
6.42397	-2.721	8.03041	-0.395	6.4217	-0.641				6.82582	-0.145	6.4217	-0.641	8.03041	-1.337		8.03041	0.005	6.02212	-0.171	6.4217	-0.641
6.45593	-2.722	8.07036	-0.377	6.45365	-0.635				6.85978	-0.156	6.45365	-0.635	8.07036	-1.337		8.07036	0.011	6.05208	-0.173	6.45365	-0.635
6.48789	-2.726	8.11032	-0.369	6.4856	-0.63				6.89374	-0.146	6.4856	-0.63	8.11032	-1.36		8.11032	0.002	6.08204	-0.159	6.4856	-0.63
6.51985	-2.735	8.15027	-0.368	6.51755	-0.642				6.9277	-0.138	6.51755	-0.642	8.15027	-1.336		8.15027	0.01	6.112	-0.178	6.51755	-0.642
6.55181	-2.716	8.19022	-0.347	6.5495	-0.627				6.96166	-0.15	6.5495	-0.627	8.19022	-1.36		8.19022	0.019	6.14196	-0.165	6.5495	-0.627
6.58377	-2.736	8.23017	-0.362	6.58145	-0.643				6.99562	-0.164	6.58145	-0.643	8.23017	-1.362		8.23017	0.004	6.17192	-0.17	6.58145	-0.643
6.61573	-2.727	8.27013	-0.351	6.61339	-0.641				7.02958	-0.176	6.61339	-0.641	8.27013	-1.334		8.27013	0.024	6.20188	-0.164	6.61339	-0.641
6.64769	-2.732	8.31008	-0.347	6.64534	-0.647				7.06354	-0.155	6.64534	-0.647	8.31008	-1.352		8.31008	0.012	6.23184	-0.162	6.64534	-0.647
6.67965	-2.737	8.35003	-0.324	6.67729	-0.634				7.0975	-0.159	6.67729	-0.634	8.35003	-1.33		8.35003	0.036	6.2618	-0.184	6.67729	-0.634
6.71161	-2.754	8.38998	-0.315	6.70924	-0.637				7.13146	-0.194	6.70924	-0.637	8.38998	-1.34		8.38998	0.045	6.29176	-0.177	6.70924	-0.637
6.74357	-2.747	8.42994	-0.318	6.74119	-0.649				7.16542	-0.183	6.74119	-0.649	8.42994	-1.333		8.42994	0.043	6.32172	-0.179	6.74119	-0.649
6.77553	-2.74	8.46989	-0.304	6.77314	-0.648				7.19938	-0.197	6.77314	-0.648	8.46989	-1.361		8.46989	0.039	6.35169	-0.182	6.77314	-0.648
6.80749	-2.739	8.50984	-0.297	6.80509	-0.647				7.23333	-0.19	6.80509	-0.647	8.50984	-1.331		8.50984	0.066	6.38165	-0.191	6.80509	-0.647
6.83945	-2.744	8.54979	-0.292	6.83704	-0.631				7.26729	-0.191	6.83704	-0.631	8.54979	-1.347		8.54979	0.041	6.41161	-0.174	6.83704	-0.631
6.87141	-2.74	8.58974	-0.306	6.86898	-0.635				7.30125	-0.205	6.86898	-0.635	8.58974	-1.353		8.58974	0.044	6.44157	-0.178	6.86898	-0.635
6.90337	-2.727	8.6297	-0.295	6.90093	-0.638				7.33521	-0.208	6.90093	-0.638	8.6297	-1.365		8.6297	0.051	6.47153	-0.203	6.90093	-0.638
6.93533	-2.713	8.66965	-0.313	6.93288	-0.64				7.36917	-0.211	6.93288	-0.64	8.66965	-1.355		8.66965	0.044	6.50149	-0.176	6.93288	-0.64
6.96729	-2.69	8.7096	-0.306	6.96483	-0.637				7.40313	-0.228	6.96483	-0.637	8.7096	-1.36		8.7096	0.054	6.53145	-0.185	6.96483	-0.637
6.99925	-2.667	8.74955	-0.304	6.99678	-0.653				7.43709	-0.224	6.99678	-0.653	8.74955	-1.367		8.74955	0.051	6.56141	-0.197	6.99678	-0.653
7.03121	-2.632	8.78951	-0.323	7.02873	-0.64				7.47105	-0.243	7.02873	-0.64	8.78951	-1.353		8.78951	0.034	6.59137	-0.198	7.02873	-0.64
7.06317	-2.601	8.82946	-0.328	7.06068	-0.648				7.50501	-0.253	7.06068	-0.648	8.82946	-1.336		8.82946	0.048	6.62133	-0.201	7.06068	-0.648
7.09513	-2.56	8.86941	-0.331	7.09263	-0.65				7.53897	-0.26	7.09263	-0.65	8.86941	-1.348		8.86941	0.04	6.65129	-0.203	7.09263	-0.65
7.12709	-2.527	8.90936	-0.337	7.12457	-0.649				7.57293	-0.272	7.12457	-0.649	8.90936	-1.339		8.90936	0.04	6.68125	-0.19	7.12457	-0.649
7.15905	-2.516	8.94932	-0.347	7.15652	-0.644				7.60689	-0.276	7.15652	-0.644	8.94932	-1.359		8.94932	0.044	6.71122	-0.194	7.15652	-0.644
7.19101	-2.486	8.98927	-0.332	7.18847	-0.641				7.64085	-0.277	7.18847	-0.641	8.98927	-1.344		8.98927	0.069	6.74118	-0.196	7.18847	-0.641
7.22297	-2.472	9.02922	-0.375	7.22042	-0.64				7.67481	-0.296	7.22042	-0.64	9.02922	-1.357		9.02922	0.05	6.77114	-0.215	7.22042	-0.64
7.25493	-2.458	9.06917	-0.373	7.25237	-0.636				7.70877	-0.317	7.25237	-0.636	9.06917	-1.377		9.06917	0.033	6.8011	-0.213	7.25237	-0.636
7.28689	-2.475	9.10912	-0.376	7.28432	-0.632				7.74272	-0.297	7.28432	-0.632	9.10912	-1.354		9.10912	0.071	6.83106	-0.211	7.28432	-0.632
7.31885	-2.465	9.14908	-0.364	7.31627	-0.627				7.77668	-0.301	7.31627	-0.627	9.14908	-1.368		9.14908	0.056	6.86102	-0.194	7.31627	-0.627
7.35081	-2.477	9.18903	-0.384	7.34822	-0.617				7.81064	-0.32	7.34822	-0.617	9.18903	-1.359		9.18903	0.046	6.89098	-0.21	7.34822	-0.617
7.38277	-2.5	9.22898	-0.388	7.38016	-0.637				7.8446	-0.332	7.38016	-0.637	9.22898	-1.362		9.22898	0.05	6.92094	-0.217	7.38016	-0.637
7.41473	-2.507	9.26893	-0.377	7.41211	-0.624				7.87856	-0.321	7.41211	-0.624	9.26893	-1.349		9.26893	0.054	6.9509	-0.203	7.41211	-0.624
7.44669	-2.526	9.30889	-0.369	7.44406	-0.626				7.91252	-0.345	7.44406	-0.626	9.30889	-1.332		9.30889	0.045	6.98086	-0.229	7.44406	-0.626
7.47865	-2.543	9.34884	-0.384	7.47601	-0.622				7.94648	-0.34	7.47601	-0.622	9.34884	-1.356		9.34884	0.047	7.01082	-0.224	7.47601	-0.622
7.51061	-2.562	9.38879	-0.38	7.50796	-0.611				7.98044	-0.359	7.50796	-0.611	9.38879	-1.35		9.38879	0.063	7.04078	-0.224	7.50796	-0.611
7.54257	-2.568	9.42874	-0.376	7.53991	-0.611				8.0144	-0.372	7.53991	-0.611	9.42874	-1.356		9.42874	0.057	7.07074	-0.215	7.53991	-0.611
7.57453	-2.587	9.4687	-0.388	7.57186	-0.626				8.04836	-0.377	7.57186	-0.626	9.4687	-1.353		9.4687	0.075	7.10071	-0.226	7.57186	-0.626
7.60649	-2.597	9.50865	-0.395	7.60381	-0.623				8.08232	-0.377	7.60381	-0.623	9.50865	-1.34		9.50865	0.08	7.13067	-0.224	7.60381	-0.623
7.63845	-2.61	9.5486	-0.372	7.63575	-0.609				8.11628	-0.395	7.63575	-0.609	9.5486	-1.337		9.5486	0.092	7.16063	-0.208	7.63575	-0.609
7.67041	-2.613	9.58855	-0.389	7.6677	-0.625				8.15024	-0.383	7.6677	-0.625	9.58855	-1.337		9.58855	0.092	7.19059	-0.224	7.6677	-0.625
7.70237	-2.645	9.6285	-0.378	7.69965	-0.615				8.1842	-0.383	7.69965	-0.615	9.6285	-1.309		9.6285	0.118	7.22055	-0.225	7.69965	-0.615
7.73433	-2.661	9.66846	-0.362	7.7316	-0.594				8.21815	-0.422	7.7316	-0.594	9.66846	-1.288		9.66846	0.125	7.25051	-0.224	7.7316	-0.594
7.76629	-2.649	9.70841	-0.367	7.76355	-0.592				8.25211	-0.401	7.76355	-0.592	9.70841	-1.306		9.70841	0.145	7.28047	-0.203	7.76355	-0.592
7.79825	-2.661	9.74836	-0.369	7.7955	-0.594				8.28607	-0.416	7.7955	-0.594	9.74836	-1.263		9.74836	0.182	7.31043	-0.242	7.7955	-0.594
7.83021	-2.662	9.78831	-0.362	7.82745	-0.575				8.32003	-0.414	7.82745	-0.575	9.78831	-1.259		9.78831	0.213	7.34039	-0.213	7.82745	-0.575
7.86217	-2.705	9.82827	-0.358	7.8594	-0.566				8.35399	-0.432	7.8594	-0.566	9.82827	-1.253		9.82827	0.233	7.37035	-0.223	7.8594	-0.566
7.89413	-2.673	9.86822	-0.347	7.89134	-0.574				8.38795	-0.421	7.89134	-0.574	9.86822	-1.237		9.86822	0.265	7.40031	-0.235	7.89134	-0.574
7.92609	-2.696	9.90817	-0.34	7.92329	-0.576				8.42191	-0.447	7.92329	-0.576	9.90817	-1.227		9.90817	0.294	7.43027	-0.238	7.92329	-0.576
7.95805	-2.693	9.94812	-0.362	7.95524	-0.569				8.45587	-0.453	7.95524	-0.569	9.94812	-1.216		9.94812	0.321	7.46023	-0.234	7.95524	-0.569
7.99001	-2.693	9.98808	-0.333	7.98719	-0.571				8.48983	-0.453	7.98719	-0.571	9.98808	-1.207		9.98808	0.336	7.4902	-0.225	7.98719	-0.571
8.02197	-2.706	10.028	-0.335	8.01914	-0.564				8.52379	-0.458	8.01914	-0.564	10.028	-1.206		10.028	0.353	7.52016	-0.237	8.01914	-0.564
8.05393	-2.699	10.068	-0.338	8.05109	-0.544				8.55775	-0.463	8.05109	-0.544	10.068	-1.189		10.068	0.376	7.55012	-0.226	8.05109	-0.544
8.08589	-2.694	10.1079	-0.341	8.08304	-0.552				8.59171	-0.475	8.08304	-0.552	10.1079	-1.196		10.1079	0.38	7.58008	-0.229	8.08304	-0.552
8.11785	-2.712	10.1479	-0.323	8.11499	-0.537				8.62567	-0.478	8.11499	-0.537	10.1479	-1.186		10.1479	0.394	7.61004	-0.24	8.11499	-0.537
8.14981	-2.705	10.1878	-0.355	8.14693	-0.524				8.65963	-0.477	8.14693	-0.524	10.1878	-1.173		10.1878	0.402	7.64	-0.257	8.14693	-0.524
8.18177	-2.721	10.2278	-0.343	8.17888	-0.509				8.69359	-0.485	8.17888	-0.509	10.2278	-1.17		10.2278	0.412	7.66996	-0.222	8.17888	-0.509
8.21373	-2.709	10.2677	-0.356	8.21083	-0.512				8.72754	-0.495	8.21083	-0.512	10.2677	-1.161		10.2677	0.448	7.69992	-0.254	8.21083	-0.512
8.24569	-2.723	10.3077	-0.361	8.24278	-0.497				8.7615	-0.505	8.24278	-0.497	10.3077	-1.136		10.3077	0.443	7.72988	-0.231	8.24278	-0.497
8.27765	-2.724	10.3476	-0.384	8.27473	-0.491				8.79546	-0.502	8.27473	-0.491	10.3476	-1.101		10.3476	0.475	7.75984	-0.247	8.27473	-0.491
8.30961	-2.711	10.3876	-0.39	8.30668	-0.459				8.82942	-0.512	8.30668	-0.459	10.3876	-1.074		10.3876	0.51	7.7898	-0.249	8.30668	-0.459
8.34157	-2.724	10.4276	-0.401	8.33863	-0.466				8.86338	-0.513	8.33863	-0.466	10.4276	-1.048		10.4276	0.541	7.81976	-0.242	8.33863	-0.466
8.37353	-2.719	10.4675	-0.39	8.37058	-0.454				8.89734	-0.531	8.37058	-0.454	10.4675	-1.009		10.4675	0.577	7.84972	-0.256	8.37058	-0.454
8.40549	-2.712	10.5075	-0.4	8.40252	-0.445				8.9313	-0.531	8.40252	-0.445	10.5075	-0.964		10.5075	0.639	7.87969	-0.248	8.40252	-0.445
8.43745	-2.715	10.5474	-0.403	8.43447	-0.422				8.96526	-0.525	8.43447	-0.422	10.5474	-0.918		10.5474	0.69	7.90965	-0.247	8.43447	-0.422
8.46941	-2.736	10.5874	-0.396	8.46642	-0.399				8.99922	-0.544	8.46642	-0.399	10.5874	-0.89		10.5874	0.751	7.93961	-0.261	8.46642	-0.399
8.50137	-2.718	10.6273	-0.398	8.49837	-0.404				9.03318	-0.547	8.49837	-0.404	10.6273	-0.842		10.6273	0.851	7.96957	-0.257	8.49837	-0.404
8.53333	-2.724	10.6673	-0.386	8.53032	-0.393				9.06714	-0.542	8.53032	-0.393	10.6673	-0.792		10.6673	0.927	7.99953	-0.264	8.53032	-0.393
8.56529	-2.721	10.7072	-0.402	8.56227	-0.399				9.1011	-0.56	8.56227	-0.399	10.7072	-0.746		10.7072	0.994	8.02949	-0.258	8.56227	-0.399
8.59725	-2.72	10.7472	-0.401	8.59422	-0.371				9.13506	-0.573	8.59422	-0.371	10.7472	-0.696		10.7472	1.074	8.05945	-0.265	8.59422	-0.371
8.62921	-2.73	10.7871	-0.401	8.62617	-0.382				9.16902	-0.555	8.62617	-0.382	10.7871	-0.634		10.7871	1.145	8.08941	-0.279	8.62617	-0.382
8.66117	-2.732	10.8271	-0.386	8.65811	-0.364				9.20297	-0.576	8.65811	-0.364	10.8271	-0.575		10.8271	1.22	8.11937	-0.28	8.65811	-0.364
8.69313	-2.732	10.867	-0.388	8.69006	-0.347				9.23693	-0.578	8.69006	-0.347	10.867	-0.514		10.867	1.296	8.14933	-0.286	8.69006	-0.347
8.72509	-2.739	10.907	-0.38	8.72201	-0.342				9.27089	-0.576	8.72201	-0.342	10.907	-0.462		10.907	1.374	8.17929	-0.266	8.72201	-0.342
8.75705	-2.742	10.9469	-0.401	8.75396	-0.305				9.30485	-0.59	8.75396	-0.305	10.9469	-0.398		10.9469	1.442	8.20925	-0.261	8.75396	-0.305
8.78901	-2.727	10.9869	-0.377	8.78591	-0.287				9.33881	-0.583	8.78591	-0.287	10.9869	-0.283		10.9869	1.551	8.23921	-0.288	8.78591	-0.287
8.82097	-2.737	11.0268	-0.4	8.81786	-0.287				9.37277	-0.59	8.81786	-0.287	11.0268	-0.206		11.0268	1.617	8.26918	-0.265	8.81786	-0.287
8.85293	-2.742	11.0668	-0.405	8.84981	-0.255				9.40673	-0.592	8.84981	-0.255	11.0668	-0.1		11.0668	1.701	8.29914	-0.298	8.84981	-0.255
8.88489	-2.746	11.1067	-0.401	8.88176	-0.244				9.44069	-0.606	8.88176	-0.244	11.1067	0		11.1067	1.821	8.3291	-0.282	8.88176	-0.244
8.91685	-2.73	11.1467	-0.393	8.9137	-0.201				9.47465	-0.603	8.9137	-0.201	11.1467	0.138		11.1467	1.941	8.35906	-0.303	8.9137	-0.201
8.94881	-2.757	11.1866	-0.404	8.94565	-0.179				9.50861	-0.617	8.94565	-0.179	11.1866	0.29		11.1866	2.082	8.38902	-0.281	8.94565	-0.179
8.98077	-2.744	11.2266	-0.412	8.9776	-0.146				9.54257	-0.605	8.9776	-0.146	11.2266	0.431		11.2266	2.226	8.41898	-0.288	8.9776	-0.146
9.01273	-2.739	11.2665	-0.4	9.00955	-0.102				9.57653	-0.609	9.00955	-0.102	11.2665	0.616		11.2665	2.417	8.44894	-0.274	9.00955	-0.102
9.04469	-2.75	11.3065	-0.419	9.0415	-0.093				9.61049	-0.615	9.0415	-0.093	11.3065	0.823		11.3065	2.621	8.4789	-0.296	9.0415	-0.093
9.07665	-2.744	11.3465	-0.409	9.07345	-0.063				9.64445	-0.624	9.07345	-0.063	11.3465	1.052		11.3465	2.869	8.50886	-0.295	9.07345	-0.063
9.10861	-2.739	11.3864	-0.425	9.1054	-0.018				9.67841	-0.629	9.1054	-0.018	11.3864	1.307		11.3864	3.095	8.53882	-0.292	9.1054	-0.018
9.14057	-2.748	11.4264	-0.415	9.13735	0.004				9.71236	-0.638	9.13735	0.004	11.4264	1.576		11.4264	3.395	8.56878	-0.3	9.13735	0.004
9.17253	-2.761	11.4663	-0.442	9.16929	0.037				9.74632	-0.636	9.16929	0.037	11.4663	1.923		11.4663	3.719	8.59874	-0.298	9.16929	0.037
9.20449	-2.759	11.5063	-0.424	9.20124	0.055				9.78028	-0.633	9.20124	0.055	11.5063	2.258		11.5063	4.1	8.62871	-0.304	9.20124	0.055
9.23645	-2.751	11.5462	-0.43	9.23319	0.068				9.81424	-0.659	9.23319	0.068	11.5462	2.674		11.5462	4.518	8.65867	-0.305	9.23319	0.068
9.26841	-2.745	11.5862	-0.433	9.26514	0.101				9.8482	-0.64	9.26514	0.101	11.5862	3.126		11.5862	5	8.68863	-0.298	9.26514	0.101
9.30037	-2.74	11.6261	-0.436	9.29709	0.135				9.88216	-0.651	9.29709	0.135	11.6261	3.629		11.6261	5.568	8.71859	-0.306	9.29709	0.135
9.33233	-2.75	11.6661	-0.426	9.32904	0.176				9.91612	-0.664	9.32904	0.176	11.6661	4.183		11.6661	6.213	8.74855	-0.306	9.32904	0.176
9.36429	-2.742	11.706	-0.426	9.36099	0.213				9.95008	-0.684	9.36099	0.213	11.706	4.827		11.706	6.991	8.77851	-0.303	9.36099	0.213
9.39625	-2.739	11.746	-0.428	9.39294	0.214				9.98404	-0.651	9.39294	0.214	11.746	5.549		11.746	7.895	8.80847	-0.303	9.39294	0.214
9.42821	-2.747	11.7859	-0.427	9.42488	0.25				10.018	-0.68	9.42488	0.25	11.7859	6.33		11.7859	8.887	8.83843	-0.326	9.42488	0.25
9.46017	-2.743	11.8259	-0.427	9.45683	0.294				10.052	-0.682	9.45683	0.294	11.8259	7.17		11.8259	10.033	8.86839	-0.325	9.45683	0.294
9.49213	-2.725	11.8658	-0.416	9.48878	0.312				10.0859	-0.664	9.48878	0.312	11.8658	8.11		11.8658	11.292	8.89835	-0.308	9.48878	0.312
9.52409	-2.702	11.9058	-0.401	9.52073	0.324				10.1199	-0.669	9.52073	0.324	11.9058	9.029		11.9058	12.602	8.92831	-0.307	9.52073	0.324
9.55605	-2.7	11.9457	-0.396	9.55268	0.369				10.1538	-0.673	9.55268	0.369	11.9457	10.004		11.9457	13.934	8.95827	-0.318	9.55268	0.369
9.58801	-2.681	11.9857	-0.391	9.58463	0.388				10.1878	-0.682	9.58463	0.388	11.9857	10.998		11.9857	15.169	8.98823	-0.322	9.58463	0.388
9.61997	-2.678	12.0256	-0.368	9.61658	0.432				10.2218	-0.693	9.61658	0.432	12.0256	11.984		12.0256	16.374	9.0182	-0.332	9.61658	0.432
9.65193	-2.671	12.0656	-0.38	9.64853	0.46				10.2557	-0.671	9.64853	0.46	12.0656	12.99		12.0656	17.481	9.04816	-0.301	9.64853	0.46
9.68389	-2.64	12.1055	-0.355	9.68048	0.469				10.2897	-0.685	9.68048	0.469	12.1055	13.973		12.1055	18.518	9.07812	-0.318	9.68048	0.469
9.71585	-2.627	12.1455	-0.348	9.71242	0.509				10.3236	-0.692	9.71242	0.509	12.1455	15.026		12.1455	19.459	9.10808	-0.31	9.71242	0.509
9.74781	-2.623	12.1855	-0.335	9.74437	0.53				10.3576	-0.684	9.74437	0.53	12.1855	16.042		12.1855	20.403	9.13804	-0.309	9.74437	0.53
9.77977	-2.594	12.2254	-0.32	9.77632	0.556				10.3916	-0.682	9.77632	0.556	12.2254	17.086		12.2254	21.263	9.168	-0.309	9.77632	0.556
9.81173	-2.599	12.2654	-0.315	9.80827	0.589				10.4255	-0.698	9.80827	0.589	12.2654	18.149		12.2654	22.119	9.19796	-0.317	9.80827	0.589
9.84369	-2.582	12.3053	-0.304	9.84022	0.608				10.4595	-0.708	9.84022	0.608	12.3053	19.244		12.3053	23.048	9.22792	-0.305	9.84022	0.608
9.87565	-2.571	12.3453	-0.282	9.87217	0.649				10.4934	-0.694	9.87217	0.649	12.3453	20.401		12.3453	23.942	9.25788	-0.32	9.87217	0.649
9.90761	-2.573	12.3852	-0.278	9.90412	0.674				10.5274	-0.721	9.90412	0.674	12.3852	21.533		12.3852	24.869	9.28784	-0.333	9.90412	0.674
9.93957	-2.545	12.4252	-0.252	9.93607	0.679				10.5613	-0.707	9.93607	0.679	12.4252	22.818		12.4252	25.827	9.3178	-0.32	9.93607	0.679
9.97153	-2.573	12.4651	-0.224	9.96801	0.689				10.5953	-0.714	9.96801	0.689	12.4651	24.089		12.4651	26.885	9.34776	-0.316	9.96801	0.689
10.0035	-2.578	12.5051	-0.206	9.99996	0.702				10.6293	-0.707	9.99996	0.702	12.5051	25.48		12.5051	28.092	9.37772	-0.318	9.99996	0.702
10.0355	-2.554	12.545	-0.189	10.0319	0.711				10.6632	-0.724	10.0319	0.711	12.545	26.845		12.545	29.291	9.40769	-0.322	10.0319	0.711
10.0674	-2.551	12.585	-0.163	10.0639	0.71				10.6972	-0.703	10.0639	0.71	12.585	28.354		12.585	30.637	9.43765	-0.332	10.0639	0.71
10.0994	-2.544	12.6249	-0.122	10.0958	0.713				10.7311	-0.73	10.0958	0.713	12.6249	29.93		12.6249	31.831	9.46761	-0.322	10.0958	0.713
10.1313	-2.537	12.6649	-0.097	10.1278	0.68				10.7651	-0.715	10.1278	0.68	12.6649	31.557		12.6649	33.277	9.49757	-0.325	10.1278	0.68
10.1633	-2.515	12.7048	-0.063	10.1597	0.678				10.7991	-0.745	10.1597	0.678	12.7048	33.321		12.7048	34.693	9.52753	-0.336	10.1597	0.678
10.1953	-2.505	12.7448	-0.007	10.1917	0.67				10.833	-0.725	10.1917	0.67	12.7448	35.039		12.7448	36.304	9.55749	-0.315	10.1917	0.67
10.2272	-2.494	12.7847	0.03	10.2236	0.635				10.867	-0.72	10.2236	0.635	12.7847	37.012		12.7847	37.964	9.58745	-0.333	10.2236	0.635
10.2592	-2.444	12.8247	0.068	10.2556	0.64				10.9009	-0.733	10.2556	0.64	12.8247	38.919		12.8247	39.584	9.61741	-0.345	10.2556	0.64
10.2911	-2.427	12.8646	0.131	10.2875	0.631				10.9349	-0.734	10.2875	0.631	12.8646	41.1		12.8646	41.497	9.64737	-0.319	10.2875	0.631
10.3231	-2.379	12.9046	0.198	10.3195	0.601				10.9689	-0.741	10.3195	0.601	12.9046	43.344		12.9046	43.226	9.67733	-0.322	10.3195	0.601
10.3551	-2.351	12.9445	0.267	10.3514	0.573				11.0028	-0.743	10.3514	0.573	12.9445	45.782		12.9445	45.301	9.70729	-0.337	10.3514	0.573
10.387	-2.304	12.9845	0.319	10.3833	0.579				11.0368	-0.746	10.3833	0.579	12.9845	49.073		12.9845	47.568	9.73725	-0.334	10.3833	0.579
10.419	-2.251	13.0245	0.391	10.4153	0.561				11.0707	-0.763	10.4153	0.561	13.0245	53.309		13.0245	50.158	9.76721	-0.323	10.4153	0.561
10.4509	-2.191	13.0644	0.475	10.4472	0.578				11.1047	-0.749	10.4472	0.578	13.0644	59.37		13.0644	53.259	9.79718	-0.34	10.4472	0.578
10.4829	-2.122	13.1044	0.565	10.4792	0.55				11.1387	-0.75	10.4792	0.55	13.1044	67.632		13.1044	57.312	9.82714	-0.322	10.4792	0.55
10.5149	-2.028	13.1443	0.662	10.5111	0.54				11.1726	-0.753	10.5111	0.54	13.1443	78.326		13.1443	63.504	9.8571	-0.335	10.5111	0.54
10.5468	-1.951	13.1843	0.778	10.5431	0.563				11.2066	-0.75	10.5431	0.563	13.1843	90.923		13.1843	72.187	9.88706	-0.325	10.5431	0.563
10.5788	-1.875	13.2242	0.895	10.575	0.577				11.2405	-0.749	10.575	0.577	13.2242	107.213		13.2242	84.04	9.91702	-0.337	10.575	0.577
10.6107	-1.78	13.2642	1.011	10.607	0.591				11.2745	-0.76	10.607	0.591	13.2642	130.426		13.2642	98.137	9.94698	-0.332	10.607	0.591
10.6427	-1.667	13.3041	1.137	10.6389	0.627				11.3085	-0.779	10.6389	0.627	13.3041	165.365		13.3041	115.651	9.97694	-0.33	10.6389	0.627
10.6747	-1.567	13.3441	1.261	10.6709	0.625				11.3424	-0.754	10.6709	0.625	13.3441	214.022		13.3441	139.581	10.0069	-0.329	10.6709	0.625
10.7066	-1.421	13.384	1.407	10.7028	0.683				11.3764	-0.76	10.7028	0.683	13.384	274.819		13.384	174.094	10.0369	-0.327	10.7028	0.683
10.7386	-1.28	13.424	1.555	10.7348	0.695				11.4103	-0.755	10.7348	0.695	13.424	342.79		13.424	223.045	10.0668	-0.335	10.7348	0.695
10.7705	-1.152	13.4639	1.739	10.7667	0.717				11.4443	-0.776	10.7667	0.717	13.4639	413.504		13.4639	285.931	10.0968	-0.325	10.7667	0.717
10.8025	-0.943	13.5039	1.916	10.7987	0.752				11.4782	-0.769	10.7987	0.752	13.5039	480.056		13.5039	359.475	10.1267	-0.328	10.7987	0.752
10.8345	-0.76	13.5438	2.085	10.8306	0.791				11.5122	-0.777	10.8306	0.791	13.5438	535.821		13.5438	435.461	10.1567	-0.34	10.8306	0.791
10.8664	-0.519	13.5838	2.264	10.8626	0.802				11.5462	-0.793	10.8626	0.802	13.5838	579.825		13.5838	505.77	10.1867	-0.338	10.8626	0.802
10.8984	-0.272	13.6237	2.453	10.8945	0.856				11.5801	-0.781	10.8945	0.856	13.6237	608.61		13.6237	564.194	10.2166	-0.324	10.8945	0.856
10.9303	-0.018	13.6637	2.697	10.9265	0.867				11.6141	-0.78	10.9265	0.867	13.6637	624.171		13.6637	608.079	10.2466	-0.33	10.9265	0.867
10.9623	0.342	13.7036	2.901	10.9584	0.924				11.648	-0.789	10.9584	0.924	13.7036	626.785		13.7036	634.741	10.2765	-0.315	10.9584	0.924
10.9943	0.685	13.7436	3.143	10.9904	0.952				11.682	-0.782	10.9904	0.952	13.7436	618.948		13.7436	647.329	10.3065	-0.336	10.9904	0.952
11.0262	1.082	13.7835	3.411	11.0223	0.974				11.716	-0.786	11.0223	0.974	13.7835	602.369		13.7835	646.219	10.3365	-0.331	11.0223	0.974
11.0582	1.529	13.8235	3.706	11.0543	1				11.7499	-0.793	11.0543	1	13.8235	579.094		13.8235	634.438	10.3664	-0.33	11.0543	1
11.0901	2.045	13.8634	4.013	11.0862	1.059				11.7839	-0.799	11.0862	1.059	13.8634	550.701		13.8634	613.667	10.3964	-0.325	11.0862	1.059
11.1221	2.628	13.9034	4.4	11.1182	1.095				11.8178	-0.797	11.1182	1.095	13.9034	519.364		13.9034	586.64	10.4264	-0.324	11.1182	1.095
11.1541	3.295	13.9434	4.826	11.1501	1.149				11.8518	-0.798	11.1501	1.149	13.9434	485.096		13.9434	554.047	10.4563	-0.334	11.1501	1.149
11.186	3.968	13.9833	5.292	11.1821	1.199				11.8858	-0.799	11.1821	1.199	13.9833	450.005		13.9833	518.237	10.4863	-0.334	11.1821	1.199
11.218	4.749	14.0233	5.826	11.214	1.245				11.9197	-0.806	11.214	1.245	14.0233	415.379		14.0233	480.663	10.5162	-0.34	11.214	1.245
11.2499	5.592	14.0632	6.364	11.246	1.289				11.9537	-0.801	11.246	1.289	14.0632	381.904		14.0632	442.744	10.5462	-0.326	11.246	1.289
11.2819	6.559	14.1032	6.898	11.2779	1.343				11.9876	-0.801	11.2779	1.343	14.1032	350.237		14.1032	406.28	10.5762	-0.329	11.2779	1.343
11.3139	7.542	14.1431	7.409	11.3099	1.407				12.0216	-0.799	11.3099	1.407	14.1431	321.013		14.1431	370.926	10.6061	-0.349	11.3099	1.407
11.3458	8.657	14.1831	7.898	11.3418	1.484				12.0556	-0.811	11.3418	1.484	14.1831	294.483		14.1831	338.086	10.6361	-0.342	11.3418	1.484
11.3778	9.833	14.223	8.318	11.3738	1.587				12.0895	-0.806	11.3738	1.587	14.223	270.683		14.223	308.268	10.666	-0.348	11.3738	1.587
11.4097	11.079	14.263	8.753	11.4057	1.677				12.1235	-0.81	11.4057	1.677	14.263	249.502		14.263	281.659	10.696	-0.349	11.4057	1.677
11.4417	12.397	14.3029	9.153	11.4377	1.78				12.1574	-0.808	11.4377	1.78	14.3029	231.01		14.3029	257.494	10.726	-0.328	11.4377	1.78
11.4737	13.871	14.3429	9.509	11.4696	1.892				12.1914	-0.811	11.4696	1.892	14.3429	214.797		14.3429	236.628	10.7559	-0.335	11.4696	1.892
11.5056	15.455	14.3828	9.888	11.5016	2.037				12.2254	-0.813	11.5016	2.037	14.3828	200.317		14.3828	218.24	10.7859	-0.335	11.5016	2.037
11.5376	17.073	14.4228	10.204	11.5335	2.196				12.2593	-0.806	11.5335	2.196	14.4228	187.141		14.4228	202.005	10.8158	-0.333	11.5335	2.196
11.5695	18.853	14.4627	10.566	11.5655	2.38				12.2933	-0.822	11.5655	2.38	14.4627	175.098		14.4627	187.139	10.8458	-0.333	11.5655	2.38
11.6015	20.547	14.5027	10.901	11.5974	2.579				12.3272	-0.82	11.5974	2.579	14.5027	163.733		14.5027	173.828	10.8758	-0.343	11.5974	2.579
11.6335	22.517	14.5426	11.247	11.6293	2.811				12.3612	-0.814	11.6293	2.811	14.5426	152.902		14.5426	161.802	10.9057	-0.339	11.6293	2.811
11.6654	24.425	14.5826	11.614	11.6613	3.058				12.3952	-0.821	11.6613	3.058	14.5826	142.652		14.5826	150.314	10.9357	-0.329	11.6613	3.058
11.6974	26.546	14.6225	11.981	11.6932	3.345				12.4291	-0.827	11.6932	3.345	14.6225	132.462		14.6225	139.838	10.9656	-0.35	11.6932	3.345
11.7293	28.462	14.6625	12.348	11.7252	3.661				12.4631	-0.844	11.7252	3.661	14.6625	123.166		14.6625	129.819	10.9956	-0.34	11.7252	3.661
11.7613	30.448	14.7024	12.67	11.7571	4.025				12.497	-0.822	11.7571	4.025	14.7024	113.881		14.7024	120.432	11.0256	-0.346	11.7571	4.025
11.7933	32.494	14.7424	13.072	11.7891	4.453				12.531	-0.835	11.7891	4.453	14.7424	105.263		14.7424	111.808	11.0555	-0.332	11.7891	4.453
11.8252	34.68	14.7824	13.453	11.821	4.946				12.5649	-0.839	11.821	4.946	14.7824	96.816		14.7824	103.477	11.0855	-0.337	11.821	4.946
11.8572	36.975	14.8223	13.857	11.853	5.55				12.5989	-0.838	11.853	5.55	14.8223	88.977		14.8223	96.005	11.1154	-0.357	11.853	5.55
11.8891	39.204	14.8623	14.246	11.8849	6.193				12.6329	-0.824	11.8849	6.193	14.8623	81.811		14.8623	88.838	11.1454	-0.328	11.8849	6.193
11.9211	41.601	14.9022	14.64	11.9169	6.933				12.6668	-0.828	11.9169	6.933	14.9022	74.954		14.9022	82.343	11.1754	-0.344	11.9169	6.933
11.9531	43.844	14.9422	15.105	11.9488	7.729				12.7008	-0.826	11.9488	7.729	14.9422	68.639		14.9422	76.514	11.2053	-0.347	11.9488	7.729
11.985	46.359	14.9821	15.583	11.9808	8.604				12.7347	-0.82	11.9808	8.604	14.9821	62.647		14.9821	71.147	11.2353	-0.35	11.9808	8.604
12.017	48.831	15.0221	16.085	12.0127	9.494				12.7687	-0.825	12.0127	9.494	15.0221	57.24		15.0221	66.618	11.2653	-0.34	12.0127	9.494
12.0489	51.751	15.062	16.576	12.0447	10.436				12.8027	-0.825	12.0447	10.436	15.062	52.25		15.062	62.363	11.2952	-0.35	12.0447	10.436
12.0809	54.467	15.102	17.151	12.0766	11.374				12.8366	-0.83	12.0766	11.374	15.102	47.682		15.102	59.229	11.3252	-0.33	12.0766	11.374
12.1129	57.701	15.1419	17.871	12.1086	12.319				12.8706	-0.829	12.1086	12.319	15.1419	43.616		15.1419	57.02	11.3551	-0.342	12.1086	12.319
12.1448	60.994	15.1819	18.729	12.1405	13.235				12.9045	-0.831	12.1405	13.235	15.1819	39.862		15.1819	56.281	11.3851	-0.335	12.1405	13.235
12.1768	64.491	15.2218	19.982	12.1725	14.11				12.9385	-0.826	12.1725	14.11	15.2218	36.692		15.2218	57.309	11.4151	-0.337	12.1725	14.11
12.2087	68.95	15.2618	21.88	12.2044	14.968				12.9725	-0.836	12.2044	14.968	15.2618	33.707		15.2618	60.676	11.445	-0.337	12.2044	14.968
12.2407	75.975	15.3017	24.933	12.2364	15.762				13.0064	-0.837	12.2364	15.762	15.3017	31.134		15.3017	66.995	11.475	-0.331	12.2364	15.762
12.2727	96.302	15.3417	29.822	12.2683	16.549				13.0404	-0.811	12.2683	16.549	15.3417	28.815		15.3417	76.754	11.5049	-0.334	12.2683	16.549
12.3046	152.8	15.3816	37.22	12.3003	17.312				13.0743	-0.823	12.3003	17.312	15.3816	26.828		15.3816	89.856	11.5349	-0.333	12.3003	17.312
12.3366	243.485	15.4216	48.272	12.3322	18.076				13.1083	-0.812	12.3322	18.076	15.4216	25.089		15.4216	105.83	11.5649	-0.345	12.3322	18.076
12.3685	345.514	15.4615	63.219	12.3642	18.778				13.1423	-0.817	12.3642	18.778	15.4615	23.594		15.4615	123.87	11.5948	-0.334	12.3642	18.778
12.4005	439.584	15.5015	82.053	12.3961	19.517				13.1762	-0.816	12.3961	19.517	15.5015	22.399		15.5015	142.206	11.6248	-0.337	12.3961	19.517
12.4325	522.095	15.5414	103.506	12.4281	20.209				13.2102	-0.82	12.4281	20.209	15.5414	21.362		15.5414	159.751	11.6547	-0.332	12.4281	20.209
12.4644	586.569	15.5814	126.383	12.46	20.979				13.2441	-0.809	12.46	20.979	15.5814	20.503		15.5814	174.116	11.6847	-0.335	12.46	20.979
12.4964	635.501	15.6214	148.394	12.492	21.748				13.2781	-0.795	12.492	21.748	15.6214	19.721		15.6214	185.424	11.7147	-0.327	12.492	21.748
12.5283	669.015	15.6613	167.535	12.5239	22.57				13.3121	-0.789	12.5239	22.57	15.6613	19.129		15.6613	192.192	11.7446	-0.333	12.5239	22.57
12.5603	690.239	15.7013	181.798	12.5559	23.375				13.346	-0.784	12.5559	23.375	15.7013	18.737		15.7013	194.92	11.7746	-0.332	12.5559	23.375
12.5923	701.23	15.7412	191.195	12.5878	24.227				13.38	-0.783	12.5878	24.227	15.7412	18.425		15.7412	193.682	11.8045	-0.345	12.5878	24.227
12.6242	703.683	15.7812	195.039	12.6198	25.192				13.4139	-0.764	12.6198	25.192	15.7812	18.269		15.7812	189.2	11.8345	-0.337	12.6198	25.192
12.6562	699.996	15.8211	194.225	12.6517	26.094				13.4479	-0.746	12.6517	26.094	15.8211	18.169		15.8211	181.979	11.8645	-0.337	12.6517	26.094
12.6881	690.589	15.8611	189.353	12.6837	27.105				13.4818	-0.74	12.6837	27.105	15.8611	18.236		15.8611	172.518	11.8944	-0.342	12.6837	27.105
12.7201	677.553	15.901	181.587	12.7156	28.121				13.5158	-0.725	12.7156	28.121	15.901	18.314		15.901	161.604	11.9244	-0.327	12.7156	28.121
12.7521	660.754	15.941	171.47	12.7476	29.295				13.5498	-0.702	12.7476	29.295	15.941	18.569		15.941	149.427	11.9544	-0.334	12.7476	29.295
12.784	641.417	15.9809	160.073	12.7795	30.41				13.5837	-0.704	12.7795	30.41	15.9809	18.94		15.9809	136.85	11.9843	-0.341	12.7795	30.41
12.816	620.05	16.0209	147.974	12.8115	31.66				13.6177	-0.685	12.8115	31.66	16.0209	19.441		16.0209	124.258	12.0143	-0.325	12.8115	31.66
12.8479	597.348	16.0608	135.614	12.8434	32.911				13.6516	-0.65	12.8434	32.911	16.0608	20.337		16.0608	112.507	12.0442	-0.332	12.8434	32.911
12.8799	573.899	16.1008	123.697	12.8754	34.224				13.6856	-0.653	12.8754	34.224	16.1008	21.648		16.1008	101.288	12.0742	-0.329	12.8754	34.224
12.9119	549.602	16.1407	112.333	12.9073	35.606				13.7196	-0.631	12.9073	35.606	16.1407	23.816		16.1407	91.163	12.1042	-0.318	12.9073	35.606
12.9438	526.029	16.1807	102.186	12.9392	37.069				13.7535	-0.602	12.9392	37.069	16.1807	27.088		16.1807	82.18	12.1341	-0.322	12.9392	37.069
12.9758	501.724	16.2206	92.712	12.9712	38.664				13.7875	-0.587	12.9712	38.664	16.2206	32.092		16.2206	74.436	12.1641	-0.314	12.9712	38.664
13.0077	478.302	16.2606	84.456	13.0031	40.227				13.8214	-0.55	13.0031	40.227	16.2606	39.407		16.2606	67.567	12.194	-0.32	13.0031	40.227
13.0397	455.652	16.3005	76.944	13.0351	41.975				13.8554	-0.522	13.0351	41.975	16.3005	49.338		16.3005	61.627	12.224	-0.329	13.0351	41.975
13.0717	433.454	16.3405	70.604	13.067	43.86				13.8894	-0.504	13.067	43.86	16.3405	62.251		16.3405	56.298	12.254	-0.319	13.067	43.86
13.1036	412.764	16.3804	64.746	13.099	46.13				13.9233	-0.462	13.099	46.13	16.3804	77.626		16.3804	51.547	12.2839	-0.315	13.099	46.13
13.1356	392.981	16.4204	59.59	13.1309	48.89				13.9573	-0.423	13.1309	48.89	16.4204	95.243		16.4204	47.227	12.3139	-0.296	13.1309	48.89
13.1675	374.523	16.4603	54.962	13.1629	52.586				13.9912	-0.394	13.1629	52.586	16.4603	113.834		16.4603	43.158	12.3438	-0.297	13.1629	52.586
13.1995	355.686	16.5003	50.687	13.1948	57.249				14.0252	-0.334	13.1948	57.249	16.5003	132.2		16.5003	39.394	12.3738	-0.283	13.1948	57.249
13.2315	338.865	16.5403	46.852	13.2268	63.438				14.0592	-0.286	13.2268	63.438	16.5403	148.426		16.5403	35.865	12.4038	-0.281	13.2268	63.438
13.2634	323.728	16.5802	43.053	13.2587	70.892				14.0931	-0.251	13.2587	70.892	16.5802	162.35		16.5802	32.53	12.4337	-0.273	13.2587	70.892
13.2954	309.783	16.6202	39.643	13.2907	79.467				14.1271	-0.196	13.2907	79.467	16.6202	172.076		16.6202	29.448	12.4637	-0.261	13.2907	79.467
13.3273	296.879	16.6601	36.358	13.3226	89.043				14.161	-0.119	13.3226	89.043	16.6601	177.797		16.6601	26.566	12.4936	-0.26	13.3226	89.043
13.3593	285.225	16.7001	33.201	13.3546	100.658				14.195	-0.072	13.3546	100.658	16.7001	179.38		16.7001	23.97	12.5236	-0.259	13.3546	100.658
13.3913	273.851	16.74	30.157	13.3865	116.59				14.229	-0.005	13.3865	116.59	16.74	177.653		16.74	21.566	12.5536	-0.234	13.3865	116.59
13.4232	263.363	16.78	27.238	13.4185	139.326				14.2629	0.071	13.4185	139.326	16.78	172.912		16.78	19.336	12.5835	-0.22	13.4185	139.326
13.4552	254.349	16.8199	24.539	13.4504	171.215				14.2969	0.127	13.4504	171.215	16.8199	166.055		16.8199	17.311	12.6135	-0.198	13.4504	171.215
13.4871	245.41	16.8599	22.038	13.4824	213.015				14.3308	0.224	13.4824	213.015	16.8599	157.605		16.8599	15.467	12.6434	-0.178	13.4824	213.015
13.5191	237.31	16.8998	19.737	13.5143	262.928				14.3648	0.308	13.5143	262.928	16.8998	147.942		16.8998	13.843	12.6734	-0.164	13.5143	262.928
13.5511	228.799	16.9398	17.557	13.5463	318.268				14.3988	0.402	13.5463	318.268	16.9398	137.504		16.9398	12.32	12.7034	-0.163	13.5463	318.268
13.583	220.893	16.9797	15.632	13.5782	374.84				14.4327	0.496	13.5782	374.84	16.9797	126.673		16.9797	10.987	12.7333	-0.129	13.5782	374.84
13.615	212.651	17.0197	13.931	13.6102	428.947				14.4667	0.604	13.6102	428.947	17.0197	116.063		17.0197	9.763	12.7633	-0.109	13.6102	428.947
13.6469	204.593	17.0596	12.386	13.6421	478.427				14.5006	0.707	13.6421	478.427	17.0596	105.593		17.0596	8.708	12.7933	-0.082	13.6421	478.427
13.6789	196.402	17.0996	11.021	13.6741	521.07				14.5346	0.83	13.6741	521.07	17.0996	95.924		17.0996	7.778	12.8232	-0.067	13.6741	521.07
13.7109	187.709	17.1395	9.783	13.706	555.478				14.5685	0.96	13.706	555.478	17.1395	86.916		17.1395	6.916	12.8532	-0.036	13.706	555.478
13.7428	179.313	17.1795	8.697	13.738	581.233				14.6025	1.099	13.738	581.233	17.1795	79.023		17.1795	6.197	12.8831	-0.027	13.738	581.233
13.7748	170.791	17.2194	7.722	13.7699	598.506				14.6365	1.23	13.7699	598.506	17.2194	71.84		17.2194	5.552	12.9131	0.013	13.7699	598.506
13.8067	162.25	17.2594	6.851	13.8019	608.101				14.6704	1.382	13.8019	608.101	17.2594	65.588		17.2594	4.978	12.9431	0.021	13.8019	608.101
13.8387	153.733	17.2993	6.081	13.8338	611.687				14.7044	1.543	13.8338	611.687	17.2993	60.065		17.2993	4.487	12.973	0.059	13.8338	611.687
13.8707	145.348	17.3393	5.414	13.8658	609.527				14.7383	1.712	13.8658	609.527	17.3393	55.235		17.3393	4.059	13.003	0.095	13.8658	609.527
13.9026	137.087	17.3793	4.807	13.8977	602.727				14.7723	1.879	13.8977	602.727	17.3793	50.79		17.3793	3.695	13.0329	0.149	13.8977	602.727
13.9346	129.182	17.4192	4.29	13.9297	591.7				14.8063	2.042	13.9297	591.7	17.4192	46.698		17.4192	3.346	13.0629	0.178	13.9297	591.7
13.9665	121.164	17.4592	3.808	13.9616	576.621				14.8402	2.242	13.9616	576.621	17.4592	42.901		17.4592	3.08	13.0929	0.207	13.9616	576.621
13.9985	113.552	17.4991	3.405	13.9936	558.02				14.8742	2.458	13.9936	558.02	17.4991	39.395		17.4991	2.818	13.1228	0.265	13.9936	558.02
14.0305	106.222	17.5391	3.041	14.0255	536.273				14.9081	2.683	14.0255	536.273	17.5391	36.014		17.5391	2.633	13.1528	0.296	14.0255	536.273
14.0624	99.209	17.579	2.686	14.0575	512.382				14.9421	2.893	14.0575	512.382	17.579	32.789		17.579	2.443	13.1827	0.353	14.0575	512.382
14.0944	92.564	17.619	2.374	14.0894	486.47				14.9761	3.126	14.0894	486.47	17.619	29.746		17.619	2.269	13.2127	0.418	14.0894	486.47
14.1263	86.204	17.6589	2.112	14.1214	459.681				15.01	3.379	14.1214	459.681	17.6589	26.897		17.6589	2.173	13.2427	0.459	14.1214	459.681
14.1583	80.415	17.6989	1.861	14.1533	431.811				15.044	3.635	14.1533	431.811	17.6989	24.286		17.6989	2.045	13.2726	0.545	14.1533	431.811
14.1903	74.631	17.7388	1.657	14.1853	404.468				15.0779	3.896	14.1853	404.468	17.7388	21.775		17.7388	1.963	13.3026	0.611	14.1853	404.468
14.2222	69.444	17.7788	1.459	14.2172	377.333				15.1119	4.162	14.2172	377.333	17.7788	19.473		17.7788	1.878	13.3325	0.684	14.2172	377.333
14.2542	64.353	17.8187	1.281	14.2491	350.856				15.1459	4.445	14.2491	350.856	17.8187	17.408		17.8187	1.81	13.3625	0.769	14.2491	350.856
14.2861	59.658	17.8587	1.129	14.2811	325.99				15.1798	4.716	14.2811	325.99	17.8587	15.447		17.8587	1.756	13.3925	0.889	14.2811	325.99
14.3181	55.36	17.8986	0.999	14.313	302.143				15.2138	5.031	14.313	302.143	17.8986	13.721		17.8986	1.728	13.4224	0.993	14.313	302.143
14.3501	51.442	17.9386	0.884	14.345	280.533				15.2477	5.345	14.345	280.533	17.9386	12.177		17.9386	1.696	13.4524	1.124	14.345	280.533
14.382	47.597	17.9785	0.755	14.3769	260.493				15.2817	5.688	14.3769	260.493	17.9785	10.794		17.9785	1.675	13.4824	1.249	14.3769	260.493
14.414	44.157	18.0185	0.672	14.4089	242.602				15.3157	5.985	14.4089	242.602	18.0185	9.568		18.0185	1.659	13.5123	1.389	14.4089	242.602
14.4459	41.007	18.0584	0.569	14.4408	226.039				15.3496	6.32	14.4408	226.039	18.0584	8.481		18.0584	1.653	13.5423	1.56	14.4408	226.039
14.4779	38.124	18.0984	0.494	14.4728	210.783				15.3836	6.627	14.4728	210.783	18.0984	7.504		18.0984	1.672	13.5722	1.737	14.4728	210.783
14.5099	35.528	18.1383	0.435	14.5047	197.076				15.4175	6.979	14.5047	197.076	18.1383	6.691		18.1383	1.665	13.6022	1.922	14.5047	197.076
14.5418	32.984	18.1783	0.36	14.5367	184.511				15.4515	7.313	14.5367	184.511	18.1783	5.956		18.1783	1.651	13.6322	2.106	14.5367	184.511
14.5738	30.716	18.2182	0.329	14.5686	173.091				15.4854	7.655	14.5686	173.091	18.2182	5.378		18.2182	1.66	13.6621	2.297	14.5686	173.091
14.6057	28.528	18.2582	0.284	14.6006	162.084				15.5194	7.987	14.6006	162.084	18.2582	4.849		18.2582	1.674	13.6921	2.51	14.6006	162.084
14.6377	26.599	18.2982	0.24	14.6325	151.983				15.5534	8.382	14.6325	151.983	18.2982	4.407		18.2982	1.677	13.722	2.727	14.6325	151.983
14.6697	24.767	18.3381	0.194	14.6645	142.158				15.5873	8.729	14.6645	142.158	18.3381	4.047		18.3381	1.677	13.752	2.925	14.6645	142.158
14.7016	23.24	18.3781	0.155	14.6964	133.046				15.6213	9.106	14.6964	133.046	18.3781	3.727		18.3781	1.695	13.782	3.154	14.6964	133.046
14.7336	21.698	18.418	0.142	14.7284	124.207				15.6552	9.477	14.7284	124.207	18.418	3.469		18.418	1.698	13.8119	3.36	14.7284	124.207
14.7655	20.333	18.458	0.102	14.7603	115.993				15.6892	9.891	14.7603	115.993	18.458	3.234		18.458	1.701	13.8419	3.562	14.7603	115.993
14.7975	19.121	18.4979	0.083	14.7923	107.943				15.7232	10.28	14.7923	107.943	18.4979	3.063		18.4979	1.705	13.8718	3.743	14.7923	107.943
14.8295	17.973	18.5379	0.076	14.8242	100.482				15.7571	10.74	14.8242	100.482	18.5379	2.91		18.5379	1.695	13.9018	3.931	14.8242	100.482
14.8614	17.001	18.5778	0.059	14.8562	93.266				15.7911	11.175	14.8562	93.266	18.5778	2.8		18.5778	1.7	13.9318	4.103	14.8562	93.266
14.8934	16.064	18.6178	0.041	14.8881	86.437				15.825	11.625	14.8881	86.437	18.6178	2.696		18.6178	1.699	13.9617	4.281	14.8881	86.437
14.9253	15.258	18.6577	0.044	14.9201	79.887				15.859	12.092	14.9201	79.887	18.6577	2.636		18.6577	1.697	13.9917	4.46	14.9201	79.887
14.9573	14.497	18.6977	0.014	14.952	73.729				15.893	12.564	14.952	73.729	18.6977	2.61		18.6977	1.743	14.0216	4.613	14.952	73.729
14.9893	13.871	18.7376	0.028	14.984	68.086				15.9269	13.026	14.984	68.086	18.7376	2.584		18.7376	1.732	14.0516	4.817	14.984	68.086
15.0212	13.193	18.7776	0.013	15.0159	62.633				15.9609	13.516	15.0159	62.633	18.7776	2.562		18.7776	1.763	14.0816	4.948	15.0159	62.633
15.0532	12.679	18.8175	0.019	15.0479	57.732				15.9948	14.017	15.0479	57.732	18.8175	2.535		18.8175	1.787	14.1115	5.127	15.0479	57.732
15.0851	12.181	18.8575	0.015	15.0798	52.939				16.0288	14.528	15.0798	52.939	18.8575	2.518		18.8575	1.803	14.1415	5.304	15.0798	52.939
15.1171	11.748	18.8974	0.013	15.1118	48.662				16.0628	15.089	15.1118	48.662	18.8974	2.508		18.8974	1.812	14.1714	5.467	15.1118	48.662
15.1491	11.386	18.9374	0.007	15.1437	44.626				16.0967	15.724	15.1437	44.626	18.9374	2.492		18.9374	1.822	14.2014	5.655	15.1437	44.626
15.181	11.013	18.9773	0.008	15.1757	40.915				16.1307	16.349	15.1757	40.915	18.9773	2.473		18.9773	1.831	14.2314	5.819	15.1757	40.915
15.213	10.751	19.0173	0.038	15.2076	37.56				16.1646	17.151	15.2076	37.56	19.0173	2.467		19.0173	1.834	14.2613	6.027	15.2076	37.56
15.2449	10.469	19.0572	0.058	15.2396	34.289				16.1986	18.117	15.2396	34.289	19.0572	2.489		19.0572	1.842	14.2913	6.212	15.2396	34.289
15.2769	10.234	19.0972	0.1	15.2715	31.35				16.2326	19.453	15.2715	31.35	19.0972	2.51		19.0972	1.866	14.3213	6.4	15.2715	31.35
15.3089	10.027	19.1372	0.156	15.3035	28.648				16.2665	21.363	15.3035	28.648	19.1372	2.539		19.1372	1.934	14.3512	6.64	15.3035	28.648
15.3408	9.862	19.1771	0.24	15.3354	26.237				16.3005	24.026	15.3354	26.237	19.1771	2.571		19.1771	2.032	14.3812	6.861	15.3354	26.237
15.3728	9.707	19.2171	0.307	15.3674	23.963				16.3344	27.959	15.3674	23.963	19.2171	2.6		19.2171	2.131	14.4111	7.095	15.3674	23.963
15.4047	9.596	19.257	0.378	15.3993	21.957				16.3684	33.416	15.3993	21.957	19.257	2.635		19.257	2.235	14.4411	7.332	15.3993	21.957
15.4367	9.477	19.297	0.433	15.4313	20.047				16.4024	40.826	15.4313	20.047	19.297	2.648		19.297	2.332	14.4711	7.6	15.4313	20.047
15.4687	9.4	19.3369	0.482	15.4632	18.341				16.4363	50.407	15.4632	18.341	19.3369	2.639		19.3369	2.386	14.501	7.843	15.4632	18.341
15.5006	9.283	19.3769	0.512	15.4951	16.715				16.4703	62.282	15.4951	16.715	19.3769	2.587		19.3769	2.409	14.531	8.096	15.4951	16.715
15.5326	9.235	19.4168	0.537	15.5271	15.328				16.5042	76.466	15.5271	15.328	19.4168	2.527		19.4168	2.398	14.5609	8.364	15.5271	15.328
15.5645	9.183	19.4568	0.562	15.559	13.986				16.5382	92.314	15.559	13.986	19.4568	2.445		19.4568	2.369	14.5909	8.61	15.559	13.986
15.5965	9.141	19.4967	0.563	15.591	12.795				16.5721	109.274	15.591	12.795	19.4967	2.331		19.4967	2.316	14.6209	8.937	15.591	12.795
15.6285	9.085	19.5367	0.558	15.6229	11.706				16.6061	126.522	15.6229	11.706	19.5367	2.2		19.5367	2.253	14.6508	9.216	15.6229	11.706
15.6604	9.05	19.5766	0.516	15.6549	10.702				16.6401	143.336	15.6549	10.702	19.5766	2.035		19.5766	2.157	14.6808	9.536	15.6549	10.702
15.6924	9.002	19.6166	0.496	15.6868	9.807				16.674	158.447	15.6868	9.807	19.6166	1.865		19.6166	2.027	14.7107	9.849	15.6868	9.807
15.7243	8.944	19.6565	0.431	15.7188	8.976				16.708	171.69	15.7188	8.976	19.6565	1.7		19.6565	1.879	14.7407	10.147	15.7188	8.976
15.7563	8.897	19.6965	0.347	15.7507	8.231				16.7419	182.281	15.7507	8.231	19.6965	1.483		19.6965	1.716	14.7707	10.484	15.7507	8.231
15.7883	8.821	19.7364	0.256	15.7827	7.528				16.7759	189.965	15.7827	7.528	19.7364	1.316		19.7364	1.544	14.8006	10.794	15.7827	7.528
15.8202	8.747	19.7764	0.165	15.8146	6.894				16.8099	194.51	15.8146	6.894	19.7764	1.109		19.7764	1.358	14.8306	11.178	15.8146	6.894
15.8522	8.685	19.8163	0.065	15.8466	6.313				16.8438	195.99	15.8466	6.313	19.8163	0.923		19.8163	1.178	14.8605	11.497	15.8466	6.313
15.8841	8.603	19.8563	-0.043	15.8785	5.8				16.8778	194.347	15.8785	5.8	19.8563	0.726		19.8563	1.007	14.8905	11.885	15.8785	5.8
15.9161	8.528	19.8962	-0.13	15.9105	5.303				16.9117	190.039	15.9105	5.303	19.8962	0.556		19.8962	0.843	14.9205	12.23	15.9105	5.303
15.9481	8.471	19.9362	-0.211	15.9424	4.878				16.9457	183.108	15.9424	4.878	19.9362	0.405		19.9362	0.685	14.9504	12.629	15.9424	4.878
15.98	8.409	19.9762	-0.299	15.9744	4.487				16.9797	174.3	15.9744	4.487	19.9762	0.27		19.9762	0.557	14.9804	13.014	15.9744	4.487
16.012	8.335	20.0161	-0.36	16.0063	4.158				17.0136	163.942	16.0063	4.158	20.0161	0.158		20.0161	0.459	15.0104	13.407	16.0063	4.158
16.0439	8.299	20.0561	-0.413	16.0383	3.826				17.0476	152.609	16.0383	3.826	20.0561	0.031		20.0561	0.362	15.0403	13.886	16.0383	3.826
16.0759	8.238	20.096	-0.476	16.0702	3.539				17.0815	140.778	16.0702	3.539	20.096	-0.059		20.096	0.294	15.0703	14.317	16.0702	3.539
16.1079	8.205	20.136	-0.523	16.1022	3.262				17.1155	128.792	16.1022	3.262	20.136	-0.123		20.136	0.232	15.1002	14.884	16.1022	3.262
16.1398	8.189	20.1759	-0.537	16.1341	3.019				17.1495	117.124	16.1341	3.019	20.1759	-0.205		20.1759	0.188	15.1302	15.508	16.1341	3.019
16.1718	8.188	20.2159	-0.58	16.1661	2.815				17.1834	105.902	16.1661	2.815	20.2159	-0.268		20.2159	0.142	15.1602	16.335	16.1661	2.815
16.2037	8.126	20.2558	-0.605	16.198	2.623				17.2174	95.48	16.198	2.623	20.2558	-0.302		20.2558	0.129	15.1901	17.445	16.198	2.623
16.2357	8.114	20.2958	-0.639	16.23	2.437				17.2513	85.84	16.23	2.437	20.2958	-0.36		20.2958	0.123	15.2201	18.968	16.23	2.437
16.2677	8.062	20.3357	-0.667	16.2619	2.241				17.2853	77.222	16.2619	2.241	20.3357	-0.385		20.3357	0.123	15.25	21.169	16.2619	2.241
16.2996	8.005	20.3757	-0.68	16.2939	2.101				17.3193	69.378	16.2939	2.101	20.3757	-0.394		20.3757	0.111	15.28	24.178	16.2939	2.101
16.3316	7.888	20.4156	-0.697	16.3258	1.944				17.3532	62.527	16.3258	1.944	20.4156	-0.407		20.4156	0.101	15.31	28.45	16.3258	1.944
16.3635	7.783	20.4556	-0.73	16.3578	1.825				17.3872	56.363	16.3578	1.825	20.4556	-0.433		20.4556	0.111	15.3399	34.187	16.3578	1.825
16.3955	7.646	20.4955	-0.744	16.3897	1.702				17.4211	50.913	16.3897	1.702	20.4955	-0.444		20.4955	0.109	15.3699	41.706	16.3897	1.702
16.4275	7.454	20.5355	-0.766	16.4217	1.575				17.4551	46.053	16.4217	1.575	20.5355	-0.42		20.5355	0.097	15.3998	51.114	16.4217	1.575
16.4594	7.256	20.5754	-0.794	16.4536	1.494				17.489	41.687	16.4536	1.494	20.5754	-0.419		20.5754	0.136	15.4298	62.523	16.4536	1.494
16.4914	7.011	20.6154	-0.8	16.4856	1.384				17.523	37.705	16.4856	1.384	20.6154	-0.423		20.6154	0.119	15.4598	75.632	16.4856	1.384
16.5233	6.734	20.6553	-0.839	16.5175	1.289				17.557	34.085	16.5175	1.289	20.6553	-0.395		20.6553	0.155	15.4897	90.201	16.5175	1.289
16.5553	6.451	20.6953	-0.85	16.5495	1.205				17.5909	30.852	16.5495	1.205	20.6953	-0.373		20.6953	0.15	15.5197	105.68	16.5495	1.205
16.5873	6.132	20.7352	-0.848	16.5814	1.134				17.6249	27.88	16.5814	1.134	20.7352	-0.359		20.7352	0.17	15.5496	121.881	16.5814	1.134
16.6192	5.824	20.7752	-0.869	16.6134	1.06				17.6588	25.165	16.6134	1.06	20.7752	-0.339		20.7752	0.173	15.5796	137.157	16.6134	1.06
16.6512	5.467	20.8151	-0.882	16.6453	0.967				17.6928	22.662	16.6453	0.967	20.8151	-0.315		20.8151	0.189	15.6096	151.117	16.6453	0.967
16.6831	5.118	20.8551	-0.9	16.6773	0.909				17.7268	20.426	16.6773	0.909	20.8551	-0.301		20.8551	0.184	15.6395	163.385	16.6773	0.909
16.7151	4.778	20.8951	-0.898	16.7092	0.853				17.7607	18.366	16.7092	0.853	20.8951	-0.291		20.8951	0.2	15.6695	173.262	16.7092	0.853
16.7471	4.428	20.935	-0.892	16.7412	0.789				17.7947	16.501	16.7412	0.789	20.935	-0.288		20.935	0.194	15.6994	181.003	16.7412	0.789
16.779	4.08	20.975	-0.911	16.7731	0.751				17.8286	14.795	16.7731	0.751	20.975	-0.287		20.975	0.197	15.7294	185.846	16.7731	0.751
16.811	3.745	21.0149	-0.902	16.805	0.697				17.8626	13.265	16.805	0.697	21.0149	-0.284		21.0149	0.201	15.7594	188.464	16.805	0.697
16.8429	3.431	21.0549	-0.904	16.837	0.658				17.8966	11.844	16.837	0.658	21.0549	-0.278		21.0549	0.196	15.7893	188.661	16.837	0.658
16.8749	3.128	21.0948	-0.913	16.8689	0.618				17.9305	10.576	16.8689	0.618	21.0948	-0.278		21.0948	0.194	15.8193	186.615	16.8689	0.618
16.9069	2.83	21.1348	-0.902	16.9009	0.557				17.9645	9.397	16.9009	0.557	21.1348	-0.293		21.1348	0.184	15.8493	182.828	16.9009	0.557
16.9388	2.53	21.1747	-0.927	16.9328	0.546				17.9984	8.381	16.9328	0.546	21.1747	-0.287		21.1747	0.188	15.8792	177.162	16.9328	0.546
16.9708	2.289	21.2147	-0.909	16.9648	0.509				18.0324	7.422	16.9648	0.509	21.2147	-0.306		21.2147	0.172	15.9092	170.203	16.9648	0.509
17.0027	2.063	21.2546	-0.9	16.9967	0.486				18.0664	6.584	16.9967	0.486	21.2546	-0.324		21.2546	0.166	15.9391	162.068	16.9967	0.486
17.0347	1.821	21.2946	-0.896	17.0287	0.438				18.1003	5.808	17.0287	0.438	21.2946	-0.351		21.2946	0.172	15.9691	152.99	17.0287	0.438
17.0667	1.622	21.3345	-0.9	17.0606	0.422				18.1343	5.16	17.0606	0.422	21.3345	-0.362		21.3345	0.159	15.9991	143.352	17.0606	0.422
17.0986	1.434	21.3745	-0.886	17.0926	0.413				18.1682	4.554	17.0926	0.413	21.3745	-0.383		21.3745	0.166	16.029	133.411	17.0926	0.413
17.1306	1.262	21.4144	-0.871	17.1245	0.396				18.2022	4.027	17.1245	0.396	21.4144	-0.405		21.4144	0.167	16.059	123.751	17.1245	0.396
17.1625	1.095	21.4544	-0.86	17.1565	0.408				18.2362	3.56	17.1565	0.408	21.4544	-0.445		21.4544	0.162	16.0889	114.319	17.1565	0.408
17.1945	0.946	21.4943	-0.848	17.1884	0.403				18.2701	3.155	17.1884	0.403	21.4943	-0.45		21.4943	0.175	16.1189	105.276	17.1884	0.403
17.2265	0.803	21.5343	-0.832	17.2204	0.414				18.3041	2.783	17.2204	0.414	21.5343	-0.47		21.5343	0.152	16.1489	97.004	17.2204	0.414
17.2584	0.666	21.5742	-0.817	17.2523	0.447				18.338	2.439	17.2523	0.447	21.5742	-0.496		21.5742	0.179	16.1788	89.147	17.2523	0.447
17.2904	0.528	21.6142	-0.8	17.2843	0.469				18.372	2.173	17.2843	0.469	21.6142	-0.515		21.6142	0.16	16.2088	82.147	17.2843	0.469
17.3223	0.387	21.6541	-0.793	17.3162	0.479				18.4059	1.93	17.3162	0.479	21.6541	-0.548		21.6541	0.181	16.2387	75.667	17.3162	0.479
17.3543	0.276	21.6941	-0.788	17.3482	0.518				18.4399	1.713	17.3482	0.518	21.6941	-0.563		21.6941	0.17	16.2687	69.898	17.3482	0.518
17.3863	0.162	21.7341	-0.773	17.3801	0.539				18.4739	1.53	17.3801	0.539	21.7341	-0.588		21.7341	0.176	16.2987	64.73	17.3801	0.539
17.4182	0.042	21.774	-0.766	17.4121	0.554				18.5078	1.363	17.4121	0.554	21.774	-0.604		21.774	0.175	16.3286	59.958	17.4121	0.554
17.4502	-0.084	21.814	-0.749	17.444	0.594				18.5418	1.223	17.444	0.594	21.814	-0.626		21.814	0.198	16.3586	55.783	17.444	0.594
17.4821	-0.189	21.8539	-0.755	17.476	0.596				18.5757	1.11	17.476	0.596	21.8539	-0.648		21.8539	0.199	16.3885	51.906	17.476	0.596
17.5141	-0.282	21.8939	-0.739	17.5079	0.604				18.6097	0.998	17.5079	0.604	21.8939	-0.659		21.8939	0.185	16.4185	48.404	17.5079	0.604
17.5461	-0.38	21.9338	-0.74	17.5399	0.618				18.6437	0.891	17.5399	0.618	21.9338	-0.689		21.9338	0.199	16.4485	45.084	17.5399	0.618
17.578	-0.467	21.9738	-0.712	17.5718	0.623				18.6776	0.844	17.5718	0.623	21.9738	-0.702		21.9738	0.197	16.4784	42.036	17.5718	0.623
17.61	-0.562	22.0137	-0.72	17.6038	0.619				18.7116	0.776	17.6038	0.619	22.0137	-0.723		22.0137	0.211	16.5084	39.199	17.6038	0.619
17.6419	-0.642	22.0537	-0.717	17.6357	0.592				18.7455	0.733	17.6357	0.592	22.0537	-0.745		22.0537	0.225	16.5384	36.4	17.6357	0.592
17.6739	-0.717	22.0936	-0.692	17.6677	0.578				18.7795	0.655	17.6677	0.578	22.0936	-0.759		22.0936	0.217	16.5683	33.82	17.6677	0.578
17.7059	-0.777	22.1336	-0.702	17.6996	0.557				18.8135	0.645	17.6996	0.557	22.1336	-0.752		22.1336	0.223	16.5983	31.317	17.6996	0.557
17.7378	-0.848	22.1735	-0.691	17.7316	0.502				18.8474	0.603	17.7316	0.502	22.1735	-0.778		22.1735	0.235	16.6282	28.934	17.7316	0.502
17.7698	-0.907	22.2135	-0.684	17.7635	0.458				18.8814	0.577	17.7635	0.458	22.2135	-0.803		22.2135	0.252	16.6582	26.71	17.7635	0.458
17.8017	-0.956	22.2534	-0.67	17.7955	0.393				18.9153	0.561	17.7955	0.393	22.2534	-0.823		22.2534	0.245	16.6882	24.531	17.7955	0.393
17.8337	-1.016	22.2934	-0.66	17.8274	0.325				18.9493	0.56	17.8274	0.325	22.2934	-0.832		22.2934	0.264	16.7181	22.551	17.8274	0.325
17.8657	-1.046	22.3333	-0.668	17.8594	0.252				18.9833	0.532	17.8594	0.252	22.3333	-0.842		22.3333	0.269	16.7481	20.626	17.8594	0.252
17.8976	-1.076	22.3733	-0.65	17.8913	0.173				19.0172	0.585	17.8913	0.173	22.3733	-0.844		22.3733	0.281	16.778	18.879	17.8913	0.173
17.9296	-1.12	22.4132	-0.65	17.9233	0.076				19.0512	0.63	17.9233	0.076	22.4132	-0.851		22.4132	0.281	16.808	17.235	17.9233	0.076
17.9615	-1.146	22.4532	-0.658	17.9552	-0.007				19.0851	0.78	17.9552	-0.007	22.4532	-0.864		22.4532	0.283	16.838	15.718	17.9552	-0.007
17.9935	-1.178	22.4931	-0.628	17.9872	-0.084				19.1191	0.97	17.9872	-0.084	22.4931	-0.863		22.4931	0.298	16.8679	14.343	17.9872	-0.084
18.0255	-1.19	22.5331	-0.625	18.0191	-0.181				19.1531	1.144	18.0191	-0.181	22.5331	-0.868		22.5331	0.307	16.8979	13.006	18.0191	-0.181
18.0574	-1.195	22.5731	-0.6	18.0511	-0.247				19.187	1.34	18.0511	-0.247	22.5731	-0.877		22.5731	0.34	16.9278	11.86	18.0511	-0.247
18.0894	-1.228	22.613	-0.586	18.083	-0.313				19.221	1.521	18.083	-0.313	22.613	-0.866		22.613	0.366	16.9578	10.774	18.083	-0.313
18.1213	-1.23	22.653	-0.574	18.1149	-0.354				19.2549	1.675	18.1149	-0.354	22.653	-0.857		22.653	0.388	16.9878	9.785	18.1149	-0.354
18.1533	-1.24	22.6929	-0.564	18.1469	-0.415				19.2889	1.816	18.1469	-0.415	22.6929	-0.889		22.6929	0.395	17.0177	8.849	18.1469	-0.415
18.1853	-1.251	22.7329	-0.552	18.1788	-0.448				19.3229	1.941	18.1788	-0.448	22.7329	-0.847		22.7329	0.439	17.0477	8.003	18.1788	-0.448
18.2172	-1.249	22.7728	-0.537	18.2108	-0.465				19.3568	2.021	18.2108	-0.465	22.7728	-0.846		22.7728	0.465	17.0776	7.262	18.2108	-0.465
18.2492	-1.259	22.8128	-0.502	18.2427	-0.478				19.3908	2.095	18.2427	-0.478	22.8128	-0.836		22.8128	0.497	17.1076	6.578	18.2427	-0.478
18.2811	-1.234	22.8527	-0.468	18.2747	-0.477				19.4247	2.158	18.2747	-0.477	22.8527	-0.843		22.8527	0.497	17.1376	5.949	18.2747	-0.477
18.3131	-1.237	22.8927	-0.454	18.3066	-0.467				19.4587	2.168	18.3066	-0.467	22.8927	-0.826		22.8927	0.53	17.1675	5.356	18.3066	-0.467
18.3451	-1.251	22.9326	-0.425	18.3386	-0.45				19.4926	2.159	18.3386	-0.45	22.9326	-0.814		22.9326	0.563	17.1975	4.848	18.3386	-0.45
18.377	-1.231	22.9726	-0.407	18.3705	-0.441				19.5266	2.121	18.3705	-0.441	22.9726	-0.803		22.9726	0.583	17.2274	4.352	18.3705	-0.441
18.409	-1.22	23.0125	-0.384	18.4025	-0.402				19.5606	2.052	18.4025	-0.402	23.0125	-0.805		23.0125	0.626	17.2574	3.919	18.4025	-0.402
18.4409	-1.197	23.0525	-0.359	18.4344	-0.398				19.5945	1.954	18.4344	-0.398	23.0525	-0.774		23.0525	0.648	17.2874	3.531	18.4344	-0.398
18.4729	-1.182	23.0924	-0.321	18.4664	-0.355				19.6285	1.813	18.4664	-0.355	23.0924	-0.759		23.0924	0.701	17.3173	3.164	18.4664	-0.355
18.5049	-1.166	23.1324	-0.3	18.4983	-0.321				19.6624	1.63	18.4983	-0.321	23.1324	-0.742		23.1324	0.718	17.3473	2.859	18.4983	-0.321
18.5368	-1.126	23.1723	-0.253	18.5303	-0.279				19.6964	1.419	18.5303	-0.279	23.1723	-0.721		23.1723	0.754	17.3773	2.582	18.5303	-0.279
18.5688	-1.074	23.2123	-0.215	18.5622	-0.228				19.7304	1.178	18.5622	-0.228	23.2123	-0.704		23.2123	0.792	17.4072	2.329	18.5622	-0.228
18.6007	-1.019	23.2522	-0.17	18.5942	-0.201				19.7643	0.942	18.5942	-0.201	23.2522	-0.691		23.2522	0.822	17.4372	2.076	18.5942	-0.201
18.6327	-0.956	23.2922	-0.127	18.6261	-0.133				19.7983	0.658	18.6261	-0.133	23.2922	-0.646		23.2922	0.882	17.4671	1.875	18.6261	-0.133
18.6647	-0.887	23.3321	-0.084	18.6581	-0.1				19.8322	0.376	18.6581	-0.1	23.3321	-0.623		23.3321	0.915	17.4971	1.7	18.6581	-0.1
18.6966	-0.813	23.3721	-0.021	18.69	-0.04				19.8662	0.091	18.69	-0.04	23.3721	-0.587		23.3721	0.965	17.5271	1.504	18.69	-0.04
18.7286	-0.728	23.412	0.031	18.722	0.023				19.9002	-0.157	18.722	0.023	23.412	-0.572		23.412	1.014	17.557	1.389	18.722	0.023
18.7605	-0.67	23.452	0.07	18.7539	0.092				19.9341	-0.401	18.7539	0.092	23.452	-0.537		23.452	1.064	17.587	1.221	18.7539	0.092
18.7925	-0.615	23.492	0.139	18.7859	0.139				19.9681	-0.61	18.7859	0.139	23.492	-0.511		23.492	1.129	17.6169	1.109	18.7859	0.139
18.8245	-0.552	23.5319	0.204	18.8178	0.209				20.002	-0.772	18.8178	0.209	23.5319	-0.453		23.5319	1.173	17.6469	0.99	18.8178	0.209
18.8564	-0.514	23.5719	0.292	18.8498	0.237				20.036	-0.907	18.8498	0.237	23.5719	-0.421		23.5719	1.26	17.6769	0.896	18.8498	0.237
18.8884	-0.51	23.6118	0.369	18.8817	0.311				20.07	-1.003	18.8817	0.311	23.6118	-0.365		23.6118	1.311	17.7068	0.8	18.8817	0.311
18.9203	-0.45	23.6518	0.442	18.9137	0.357				20.1039	-1.076	18.9137	0.357	23.6518	-0.319		23.6518	1.367	17.7368	0.735	18.9137	0.357
18.9523	-0.443	23.6917	0.518	18.9456	0.384				20.1379	-1.156	18.9456	0.384	23.6917	-0.263		23.6917	1.462	17.7667	0.659	18.9456	0.384
18.9843	-0.397	23.7317	0.618	18.9776	0.446				20.1718	-1.179	18.9776	0.446	23.7317	-0.204		23.7317	1.535	17.7967	0.587	18.9776	0.446
19.0162	-0.37	23.7716	0.695	19.0095	0.468				20.2058	-1.186	19.0095	0.468	23.7716	-0.152		23.7716	1.6	17.8267	0.548	19.0095	0.468
19.0482	-0.323	23.8116	0.804	19.0415	0.509				20.2398	-1.219	19.0415	0.509	23.8116	-0.095		23.8116	1.703	17.8566	0.479	19.0415	0.509
19.0801	-0.269	23.8515	0.9	19.0734	0.57				20.2737	-1.202	19.0734	0.57	23.8515	-0.028		23.8515	1.791	17.8866	0.439	19.0734	0.57
19.1121	-0.189	23.8915	0.991	19.1054	0.613				20.3077	-1.203	19.1054	0.613	23.8915	0.056		23.8915	1.903	17.9165	0.401	19.1054	0.613
19.1441	-0.154	23.9314	1.132	19.1373	0.657				20.3416	-1.183	19.1373	0.657	23.9314	0.124		23.9314	2.006	17.9465	0.362	19.1373	0.657
19.176	-0.104	23.9714	1.239	19.1693	0.709				20.3756	-1.172	19.1693	0.709	23.9714	0.216		23.9714	2.131	17.9765	0.327	19.1693	0.709
19.208	-0.073	24.0113	1.375	19.2012	0.769				20.4095	-1.151	19.2012	0.769	24.0113	0.311		24.0113	2.236	18.0064	0.289	19.2012	0.769
19.2399	-0.019	24.0513	1.508	19.2332	0.811				20.4435	-1.12	19.2332	0.811	24.0513	0.413		24.0513	2.377	18.0364	0.258	19.2332	0.811
19.2719	-0.028	24.0912	1.651	19.2651	0.871				20.4775	-1.098	19.2651	0.871	24.0912	0.533		24.0912	2.559	18.0664	0.248	19.2651	0.871
19.3039	-0.05	24.1312	1.817	19.2971	0.902				20.5114	-1.087	19.2971	0.902	24.1312	0.693		24.1312	2.733	18.0963	0.214	19.2971	0.902
19.3358	-0.058	24.1711	2.017	19.329	0.927				20.5454	-1.064	19.329	0.927	24.1711	0.89		24.1711	2.933	18.1263	0.197	19.329	0.927
19.3678	-0.089	24.2111	2.232	19.361	0.937				20.5793	-1.033	19.361	0.937	24.2111	1.096		24.2111	3.211	18.1562	0.181	19.361	0.937
19.3997	-0.133	24.251	2.496	19.3929	0.934				20.6133	-1.016	19.3929	0.934	24.251	1.388		24.251	3.538	18.1862	0.175	19.3929	0.934
19.4317	-0.191	24.291	2.844	19.4248	0.942				20.6473	-0.981	19.4248	0.942	24.291	1.731		24.291	3.93	18.2162	0.143	19.4248	0.942
19.4637	-0.255	24.331	3.256	19.4568	0.925				20.6812	-0.954	19.4568	0.925	24.331	2.15		24.331	4.455	18.2461	0.143	19.4568	0.925
19.4956	-0.342	24.3709	3.783	19.4887	0.893				20.7152	-0.946	19.4887	0.893	24.3709	2.669		24.3709	5.063	18.2761	0.129	19.4887	0.893
19.5276	-0.437	24.4109	4.424	19.5207	0.859				20.7491	-0.913	19.5207	0.859	24.4109	3.236		24.4109	5.783	18.306	0.102	19.5207	0.859
19.5595	-0.548	24.4508	5.173	19.5526	0.807				20.7831	-0.901	19.5526	0.807	24.4508	3.891		24.4508	6.643	18.336	0.098	19.5526	0.807
19.5915	-0.646	24.4908	6.093	19.5846	0.753				20.8171	-0.896	19.5846	0.753	24.4908	4.603		24.4908	7.59	18.366	0.092	19.5846	0.753
19.6235	-0.769	24.5307	7.111	19.6165	0.687				20.851	-0.87	19.6165	0.687	24.5307	5.329		24.5307	8.652	18.3959	0.069	19.6165	0.687
19.6554	-0.915	24.5707	8.244	19.6485	0.608				20.885	-0.856	19.6485	0.608	24.5707	6.098		24.5707	9.782	18.4259	0.075	19.6485	0.608
19.6874	-1.044	24.6106	9.454	19.6804	0.513				20.9189	-0.862	19.6804	0.513	24.6106	6.844		24.6106	10.869	18.4558	0.07	19.6804	0.513
19.7193	-1.163	24.6506	10.694	19.7124	0.42				20.9529	-0.833	19.7124	0.42	24.6506	7.516		24.6506	11.964	18.4858	0.047	19.7124	0.42
19.7513	-1.287	24.6905	11.913	19.7443	0.296				20.9869	-0.833	19.7443	0.296	24.6905	8.088		24.6905	12.968	18.5158	0.037	19.7443	0.296
19.7833	-1.43	24.7305	13.038	19.7763	0.196				21.0208	-0.821	19.7763	0.196	24.7305	8.61		24.7305	13.881	18.5457	0.039	19.7763	0.196
19.8152	-1.531	24.7704	13.974	19.8082	0.086				21.0548	-0.81	19.8082	0.086	24.7704	8.979		24.7704	14.603	18.5757	0.043	19.8082	0.086
19.8472	-1.63	24.8104	14.817	19.8402	-0.032				21.0887	-0.806	19.8402	-0.032	24.8104	9.219		24.8104	15.148	18.6056	0.017	19.8402	-0.032
19.8791	-1.747	24.8503	15.413	19.8721	-0.177				21.1227	-0.811	19.8721	-0.177	24.8503	9.294		24.8503	15.457	18.6356	0.013	19.8721	-0.177
19.9111	-1.821	24.8903	15.751	19.9041	-0.244				21.1567	-0.787	19.9041	-0.244	24.8903	9.247		24.8903	15.563	18.6656	0.019	19.9041	-0.244
19.9431	-1.906	24.9302	15.864	19.936	-0.349				21.1906	-0.797	19.936	-0.349	24.9302	9.031		24.9302	15.455	18.6955	-0.009	19.936	-0.349
19.975	-1.987	24.9702	15.725	19.968	-0.451				21.2246	-0.786	19.968	-0.451	24.9702	8.724		24.9702	15.162	18.7255	0	19.968	-0.451
20.007	-2.056	25.0101	15.406	19.9999	-0.532				21.2585	-0.77	19.9999	-0.532	25.0101	8.31		25.0101	14.646	18.7554	-0.005	19.9999	-0.532
20.0389	-2.124	25.0501	14.807	20.0319	-0.618				21.2925	-0.763	20.0319	-0.618	25.0501	7.807		25.0501	14.02	18.7854	-0.002	20.0319	-0.618
20.0709	-2.17	25.09	14.149	20.0638	-0.66				21.3265	-0.764	20.0638	-0.66	25.09	7.22		25.09	13.26	18.8154	-0.015	20.0638	-0.66
20.1029	-2.203	25.13	13.296	20.0958	-0.729				21.3604	-0.755	20.0958	-0.729	25.13	6.6		25.13	12.415	18.8453	-0.004	20.0958	-0.729
20.1348	-2.238	25.17	12.348	20.1277	-0.777				21.3944	-0.738	20.1277	-0.777	25.17	5.946		25.17	11.471	18.8753	-0.013	20.1277	-0.777
20.1668	-2.282	25.2099	11.322	20.1597	-0.792				21.4283	-0.724	20.1597	-0.792	25.2099	5.267		25.2099	10.513	18.9053	-0.007	20.1597	-0.792
20.1987	-2.304	25.2499	10.28	20.1916	-0.831				21.4623	-0.704	20.1916	-0.831	25.2499	4.642		25.2499	9.539	18.9352	-0.023	20.1916	-0.831
20.2307	-2.297	25.2898	9.255	20.2236	-0.83				21.4962	-0.714	20.2236	-0.83	25.2898	3.976		25.2898	8.604	18.9652	-0.016	20.2236	-0.83
20.2627	-2.319	25.3298	8.236	20.2555	-0.872				21.5302	-0.69	20.2555	-0.872	25.3298	3.395		25.3298	7.688	18.9951	-0.025	20.2555	-0.872
20.2946	-2.325	25.3697	7.259	20.2875	-0.878				21.5642	-0.692	20.2875	-0.878	25.3697	2.808		25.3697	6.817	19.0251	0.002	20.2875	-0.878
20.3266	-2.327	25.4097	6.339	20.3194	-0.872				21.5981	-0.665	20.3194	-0.872	25.4097	2.263		25.4097	6.011	19.0551	0.004	20.3194	-0.872
20.3585	-2.332	25.4496	5.479	20.3514	-0.873				21.6321	-0.655	20.3514	-0.873	25.4496	1.812		25.4496	5.227	19.085	0.042	20.3514	-0.873
20.3905	-2.355	25.4896	4.648	20.3833	-0.878				21.666	-0.652	20.3833	-0.878	25.4896	1.364		25.4896	4.54	19.115	0.072	20.3833	-0.878
20.4225	-2.337	25.5295	3.933	20.4153	-0.871				21.7	-0.642	20.4153	-0.871	25.5295	0.978		25.5295	3.92	19.1449	0.107	20.4153	-0.871
20.4544	-2.309	25.5695	3.309	20.4472	-0.864				21.734	-0.628	20.4472	-0.864	25.5695	0.632		25.5695	3.396	19.1749	0.178	20.4472	-0.864
20.4864	-2.321	25.6094	2.735	20.4792	-0.852				21.7679	-0.636	20.4792	-0.852	25.6094	0.316		25.6094	2.9	19.2049	0.238	20.4792	-0.852
20.5183	-2.308	25.6494	2.2	20.5111	-0.839				21.8019	-0.614	20.5111	-0.839	25.6494	0.061		25.6494	2.462	19.2348	0.328	20.5111	-0.839
20.5503	-2.272	25.6893	1.753	20.5431	-0.84				21.8358	-0.619	20.5431	-0.84	25.6893	-0.202		25.6893	2.118	19.2648	0.403	20.5431	-0.84
20.5823	-2.271	25.7293	1.381	20.575	-0.836				21.8698	-0.614	20.575	-0.836	25.7293	-0.377		25.7293	1.802	19.2947	0.462	20.575	-0.836
20.6142	-2.265	25.7692	1.051	20.607	-0.817				21.9038	-0.576	20.607	-0.817	25.7692	-0.585		25.7692	1.532	19.3247	0.521	20.607	-0.817
20.6462	-2.235	25.8092	0.758	20.6389	-0.815				21.9377	-0.576	20.6389	-0.815	25.8092	-0.731		25.8092	1.32	19.3547	0.597	20.6389	-0.815
20.6781	-2.227	25.8491	0.498	20.6708	-0.788				21.9717	-0.544	20.6708	-0.788	25.8491	-0.887		25.8491	1.109	19.3846	0.646	20.6708	-0.788
20.7101	-2.187	25.8891	0.309	20.7028	-0.776				22.0056	-0.566	20.7028	-0.776	25.8891	-0.998		25.8891	0.959	19.4146	0.686	20.7028	-0.776
20.7421	-2.166	25.929	0.115	20.7347	-0.754				22.0396	-0.542	20.7347	-0.754	25.929	-1.1		25.929	0.84	19.4445	0.704	20.7347	-0.754
20.774	-2.147	25.969	-0.024	20.7667	-0.75				22.0736	-0.551	20.7667	-0.75	25.969	-1.207		25.969	0.703	19.4745	0.721	20.7667	-0.75
20.806	-2.128	26.0089	-0.15	20.7986	-0.738				22.1075	-0.549	20.7986	-0.738	26.0089	-1.28		26.0089	0.63	19.5045	0.743	20.7986	-0.738
20.8379	-2.126	26.0489	-0.243	20.8306	-0.725				22.1415	-0.546	20.8306	-0.725	26.0489	-1.358		26.0489	0.555	19.5344	0.741	20.8306	-0.725
20.8699	-2.113	26.0889	-0.334	20.8625	-0.694				22.1754	-0.535	20.8625	-0.694	26.0889	-1.456		26.0889	0.463	19.5644	0.724	20.8625	-0.694
20.9019	-2.099	26.1288	-0.409	20.8945	-0.674				22.2094	-0.543	20.8945	-0.674	26.1288	-1.512		26.1288	0.422	19.5944	0.687	20.8945	-0.674
20.9338	-2.108	26.1688	-0.475	20.9264	-0.654				22.2434	-0.528	20.9264	-0.654	26.1688	-1.535		26.1688	0.361	19.6243	0.654	20.9264	-0.654
20.9658	-2.114	26.2087	-0.515	20.9584	-0.651				22.2773	-0.528	20.9584	-0.651	26.2087	-1.608		26.2087	0.34	19.6543	0.621	20.9584	-0.651
20.9977	-2.101	26.2487	-0.588	20.9903	-0.639				22.3113	-0.526	20.9903	-0.639	26.2487	-1.631		26.2487	0.317	19.6842	0.551	20.9903	-0.639
21.0297	-2.113	26.2886	-0.604	21.0223	-0.622				22.3452	-0.53	21.0223	-0.622	26.2886	-1.66		26.2886	0.276	19.7142	0.48	21.0223	-0.622
21.0617	-2.125	26.3286	-0.644	21.0542	-0.613				22.3792	-0.52	21.0542	-0.613	26.3286	-1.684		26.3286	0.245	19.7442	0.392	21.0542	-0.613
21.0936	-2.136	26.3685	-0.678	21.0862	-0.611				22.4131	-0.514	21.0862	-0.611	26.3685	-1.721		26.3685	0.225	19.7741	0.324	21.0862	-0.611
21.1256	-2.14	26.4085	-0.701	21.1181	-0.604				22.4471	-0.523	21.1181	-0.604	26.4085	-1.755		26.4085	0.204	19.8041	0.227	21.1181	-0.604
21.1575	-2.17	26.4484	-0.718	21.1501	-0.599				22.4811	-0.525	21.1501	-0.599	26.4484	-1.763		26.4484	0.177	19.834	0.134	21.1501	-0.599
21.1895	-2.153	26.4884	-0.755	21.182	-0.572				22.515	-0.502	21.182	-0.572	26.4884	-1.762		26.4884	0.173	19.864	0.062	21.182	-0.572
21.2215	-2.194	26.5283	-0.756	21.214	-0.55				22.549	-0.503	21.214	-0.55	26.5283	-1.764		26.5283	0.152	19.894	-0.048	21.214	-0.55
21.2534	-2.201	26.5683	-0.77	21.2459	-0.548				22.5829	-0.499	21.2459	-0.548	26.5683	-1.779		26.5683	0.14	19.9239	-0.129	21.2459	-0.548
21.2854	-2.216	26.6082	-0.79	21.2779	-0.527				22.6169	-0.493	21.2779	-0.527	26.6082	-1.791		26.6082	0.117	19.9539	-0.208	21.2779	-0.527
21.3173	-2.229	26.6482	-0.802	21.3098	-0.53				22.6509	-0.459	21.3098	-0.53	26.6482	-1.775		26.6482	0.13	19.9838	-0.278	21.3098	-0.53
21.3493	-2.254	26.6881	-0.798	21.3418	-0.485				22.6848	-0.464	21.3418	-0.485	26.6881	-1.764		26.6881	0.112	20.0138	-0.353	21.3418	-0.485
21.3813	-2.257	26.7281	-0.811	21.3737	-0.456				22.7188	-0.455	21.3737	-0.456	26.7281	-1.749		26.7281	0.099	20.0438	-0.401	21.3737	-0.456
21.4132	-2.269	26.768	-0.821	21.4057	-0.433				22.7527	-0.45	21.4057	-0.433	26.768	-1.741		26.768	0.092	20.0737	-0.47	21.4057	-0.433
21.4452	-2.285	26.808	-0.843	21.4376	-0.42				22.7867	-0.437	21.4376	-0.42	26.808	-1.734		26.808	0.087	20.1037	-0.496	21.4376	-0.42
21.4771	-2.314	26.8479	-0.832	21.4696	-0.379				22.8207	-0.407	21.4696	-0.379	26.8479	-1.702		26.8479	0.078	20.1336	-0.523	21.4696	-0.379
21.5091	-2.317	26.8879	-0.851	21.5015	-0.337				22.8546	-0.4	21.5015	-0.337	26.8879	-1.708		26.8879	0.062	20.1636	-0.542	21.5015	-0.337
21.5411	-2.325	26.9279	-0.856	21.5335	-0.3				22.8886	-0.403	21.5335	-0.3	26.9279	-1.68		26.9279	0.063	20.1936	-0.556	21.5335	-0.3
21.573	-2.326	26.9678	-0.872	21.5654	-0.259				22.9225	-0.378	21.5654	-0.259	26.9678	-1.679		26.9678	0.053	20.2235	-0.568	21.5654	-0.259
21.605	-2.352	27.0078	-0.86	21.5974	-0.218				22.9565	-0.368	21.5974	-0.218	27.0078	-1.667		27.0078	0.053	20.2535	-0.586	21.5974	-0.218
21.6369	-2.376	27.0477	-0.861	21.6293	-0.151				22.9905	-0.334	21.6293	-0.151	27.0477	-1.647		27.0477	0.029	20.2834	-0.598	21.6293	-0.151
21.6689	-2.371	27.0877	-0.889	21.6613	-0.098				23.0244	-0.325	21.6613	-0.098	27.0877	-1.625		27.0877	0.048	20.3134	-0.586	21.6613	-0.098
21.7009	-2.393	27.1276	-0.869	21.6932	-0.04				23.0584	-0.319	21.6932	-0.04	27.1276	-1.625		27.1276	0.041	20.3434	-0.596	21.6932	-0.04
21.7328	-2.422	27.1676	-0.874	21.7252	0.032				23.0923	-0.282	21.7252	0.032	27.1676	-1.594		27.1676	0.023	20.3733	-0.593	21.7252	0.032
21.7648	-2.446	27.2075	-0.89	21.7571	0.081				23.1263	-0.259	21.7571	0.081	27.2075	-1.578		27.2075	0.031	20.4033	-0.568	21.7571	0.081
21.7967	-2.447	27.2475	-0.885	21.7891	0.165				23.1603	-0.217	21.7891	0.165	27.2475	-1.586		27.2475	-0.001	20.4333	-0.569	21.7891	0.165
21.8287	-2.468	27.2874	-0.876	21.821	0.228				23.1942	-0.213	21.821	0.228	27.2874	-1.574		27.2874	0.014	20.4632	-0.538	21.821	0.228
21.8607	-2.454	27.3274	-0.872	21.853	0.309				23.2282	-0.183	21.853	0.309	27.3274	-1.558		27.3274	0.018	20.4932	-0.55	21.853	0.309
21.8926	-2.476	27.3673	-0.874	21.8849	0.386				23.2621	-0.159	21.8849	0.386	27.3673	-1.52		27.3673	0.022	20.5231	-0.522	21.8849	0.386
21.9246	-2.504	27.4073	-0.886	21.9169	0.469				23.2961	-0.124	21.9169	0.469	27.4073	-1.523		27.4073	0.02	20.5531	-0.506	21.9169	0.469
21.9565	-2.512	27.4472	-0.868	21.9488	0.587				23.3301	-0.086	21.9488	0.587	27.4472	-1.509		27.4472	0.007	20.5831	-0.496	21.9488	0.587
21.9885	-2.508	27.4872	-0.892	21.9807	0.666				23.364	-0.052	21.9807	0.666	27.4872	-1.497		27.4872	0.015	20.613	-0.472	21.9807	0.666
22.0205	-2.524	27.5271	-0.883	22.0127	0.762				23.398	-0.032	22.0127	0.762	27.5271	-1.47		27.5271	0.01	20.643	-0.464	22.0127	0.762
22.0524	-2.528	27.5671	-0.865	22.0446	0.879				23.4319	0.035	22.0446	0.879	27.5671	-1.472		27.5671	0.013	20.6729	-0.448	22.0446	0.879
22.0844	-2.545	27.607	-0.859	22.0766	0.981				23.4659	0.072	22.0766	0.981	27.607	-1.463		27.607	0.013	20.7029	-0.439	22.0766	0.981
22.1163	-2.533	27.647	-0.866	22.1085	1.124				23.4998	0.133	22.1085	1.124	27.647	-1.443		27.647	0.001	20.7329	-0.429	22.1085	1.124
22.1483	-2.541	27.6869	-0.877	22.1405	1.249				23.5338	0.175	22.1405	1.249	27.6869	-1.449		27.6869	-0.017	20.7628	-0.406	22.1405	1.249
22.1803	-2.558	27.7269	-0.861	22.1724	1.399				23.5678	0.238	22.1724	1.399	27.7269	-1.435		27.7269	-0.004	20.7928	-0.392	22.1724	1.399
22.2122	-2.545	27.7668	-0.848	22.2044	1.545				23.6017	0.294	22.2044	1.545	27.7668	-1.415		27.7668	0.001	20.8227	-0.379	22.2044	1.545
22.2442	-2.549	27.8068	-0.84	22.2363	1.715				23.6357	0.345	22.2363	1.715	27.8068	-1.422		27.8068	-0.012	20.8527	-0.355	22.2363	1.715
22.2761	-2.564	27.8468	-0.834	22.2683	1.902				23.6696	0.421	22.2683	1.902	27.8468	-1.415		27.8468	-0.014	20.8827	-0.334	22.2683	1.902
22.3081	-2.552	27.8867	-0.823	22.3002	2.099				23.7036	0.487	22.3002	2.099	27.8867	-1.391		27.8867	-0.011	20.9126	-0.331	22.3002	2.099
22.3401	-2.561	27.9267	-0.804	22.3322	2.335				23.7376	0.56	22.3322	2.335	27.9267	-1.388		27.9267	-0.013	20.9426	-0.328	22.3322	2.335
22.372	-2.56	27.9666	-0.81	22.3641	2.629				23.7715	0.639	22.3641	2.629	27.9666	-1.382		27.9666	-0.012	20.9725	-0.32	22.3641	2.629
22.404	-2.55	28.0066	-0.792	22.3961	2.937				23.8055	0.719	22.3961	2.937	28.0066	-1.377		28.0066	-0.02	21.0025	-0.3	22.3961	2.937
22.4359	-2.543	28.0465	-0.78	22.428	3.297				23.8394	0.808	22.428	3.297	28.0465	-1.366		28.0465	-0.002	21.0325	-0.297	22.428	3.297
22.4679	-2.545	28.0865	-0.773	22.46	3.685				23.8734	0.897	22.46	3.685	28.0865	-1.351		28.0865	-0.011	21.0624	-0.294	22.46	3.685
22.4999	-2.527	28.1264	-0.759	22.4919	4.183				23.9074	1.004	22.4919	4.183	28.1264	-1.349		28.1264	-0.026	21.0924	-0.286	22.4919	4.183
22.5318	-2.538	28.1664	-0.743	22.5239	4.718				23.9413	1.112	22.5239	4.718	28.1664	-1.333		28.1664	-0.024	21.1224	-0.284	22.5239	4.718
22.5638	-2.518	28.2063	-0.73	22.5558	5.338				23.9753	1.217	22.5558	5.338	28.2063	-1.353		28.2063	-0.022	21.1523	-0.277	22.5558	5.338
22.5957	-2.515	28.2463	-0.732	22.5878	6.008				24.0092	1.359	22.5878	6.008	28.2463	-1.334		28.2463	-0.03	21.1823	-0.29	22.5878	6.008
22.6277	-2.511	28.2862	-0.719	22.6197	6.765				24.0432	1.479	22.6197	6.765	28.2862	-1.321		28.2862	-0.029	21.2122	-0.297	22.6197	6.765
22.6597	-2.477	28.3262	-0.685	22.6517	7.59				24.0772	1.638	22.6517	7.59	28.3262	-1.325		28.3262	-0.029	21.2422	-0.279	22.6517	7.59
22.6916	-2.454	28.3661	-0.679	22.6836	8.458				24.1111	1.78	22.6836	8.458	28.3661	-1.314		28.3661	-0.021	21.2722	-0.266	22.6836	8.458
22.7236	-2.461	28.4061	-0.667	22.7156	9.385				24.1451	1.995	22.7156	9.385	28.4061	-1.321		28.4061	-0.035	21.3021	-0.278	22.7156	9.385
22.7555	-2.455	28.446	-0.662	22.7475	10.359				24.179	2.202	22.7475	10.359	28.446	-1.315		28.446	-0.031	21.3321	-0.286	22.7475	10.359
22.7875	-2.432	28.486	-0.643	22.7795	11.312				24.213	2.456	22.7795	11.312	28.486	-1.296		28.486	-0.034	21.362	-0.289	22.7795	11.312
22.8195	-2.407	28.5259	-0.614	22.8114	12.263				24.247	2.758	22.8114	12.263	28.5259	-1.295		28.5259	-0.046	21.392	-0.286	22.8114	12.263
22.8514	-2.4	28.5659	-0.615	22.8434	13.169				24.2809	3.119	22.8434	13.169	28.5659	-1.299		28.5659	-0.043	21.422	-0.286	22.8434	13.169
22.8834	-2.382	28.6058	-0.624	22.8753	14.034				24.3149	3.539	22.8753	14.034	28.6058	-1.292		28.6058	-0.024	21.4519	-0.278	22.8753	14.034
22.9153	-2.358	28.6458	-0.603	22.9073	14.822				24.3488	4.028	22.9073	14.822	28.6458	-1.282		28.6458	-0.038	21.4819	-0.26	22.9073	14.822
22.9473	-2.355	28.6858	-0.593	22.9392	15.514				24.3828	4.622	22.9392	15.514	28.6858	-1.294		28.6858	-0.04	21.5118	-0.266	22.9392	15.514
22.9793	-2.322	28.7257	-0.586	22.9712	16.11				24.4167	5.32	22.9712	16.11	28.7257	-1.278		28.7257	-0.037	21.5418	-0.302	22.9712	16.11
23.0112	-2.304	28.7657	-0.584	23.0031	16.574				24.4507	6.077	23.0031	16.574	28.7657	-1.288		28.7657	-0.035	21.5718	-0.277	23.0031	16.574
23.0432	-2.281	28.8056	-0.581	23.0351	16.903				24.4847	6.912	23.0351	16.903	28.8056	-1.277		28.8056	-0.027	21.6017	-0.264	23.0351	16.903
23.0751	-2.257	28.8456	-0.582	23.067	17.103				24.5186	7.85	23.067	17.103	28.8456	-1.277		28.8456	-0.031	21.6317	-0.27	23.067	17.103
23.1071	-2.235	28.8855	-0.582	23.099	17.17				24.5526	8.828	23.099	17.17	28.8855	-1.261		28.8855	-0.049	21.6616	-0.268	23.099	17.17
23.1391	-2.205	28.9255	-0.584	23.1309	17.072				24.5865	9.821	23.1309	17.072	28.9255	-1.263		28.9255	-0.034	21.6916	-0.273	23.1309	17.072
23.171	-2.191	28.9654	-0.583	23.1629	16.874				24.6205	10.797	23.1629	16.874	28.9654	-1.254		28.9654	-0.04	21.7216	-0.261	23.1629	16.874
23.203	-2.161	29.0054	-0.582	23.1948	16.529				24.6545	11.804	23.1948	16.529	29.0054	-1.251		29.0054	-0.046	21.7515	-0.259	23.1948	16.529
23.2349	-2.121	29.0453	-0.593	23.2268	16.076				24.6884	12.732	23.2268	16.076	29.0453	-1.246		29.0453	-0.048	21.7815	-0.239	23.2268	16.076
23.2669	-2.081	29.0853	-0.606	23.2587	15.508				24.7224	13.558	23.2587	15.508	29.0853	-1.25		29.0853	-0.038	21.8114	-0.248	23.2587	15.508
23.2989	-2.048	29.1252	-0.598	23.2906	14.837				24.7563	14.281	23.2906	14.837	29.1252	-1.242		29.1252	-0.038	21.8414	-0.24	23.2906	14.837
23.3308	-2.011	29.1652	-0.612	23.3226	14.11				24.7903	14.884	23.3226	14.11	29.1652	-1.238		29.1652	-0.042	21.8714	-0.23	23.3226	14.11
23.3628	-1.965	29.2051	-0.613	23.3545	13.32				24.8243	15.335	23.3545	13.32	29.2051	-1.234		29.2051	-0.048	21.9013	-0.237	23.3545	13.32
23.3947	-1.929	29.2451	-0.636	23.3865	12.477				24.8582	15.65	23.3865	12.477	29.2451	-1.231		29.2451	-0.03	21.9313	-0.236	23.3865	12.477
23.4267	-1.892	29.285	-0.629	23.4184	11.604				24.8922	15.802	23.4184	11.604	29.285	-1.225		29.285	-0.054	21.9613	-0.234	23.4184	11.604
23.4587	-1.848	29.325	-0.643	23.4504	10.736				24.9261	15.796	23.4504	10.736	29.325	-1.222		29.325	-0.051	21.9912	-0.215	23.4504	10.736
23.4906	-1.799	29.3649	-0.636	23.4823	9.863				24.9601	15.647	23.4823	9.863	29.3649	-1.221		29.3649	-0.05	22.0212	-0.206	23.4823	9.863
23.5226	-1.738	29.4049	-0.663	23.5143	9.002				24.9941	15.334	23.5143	9.002	29.4049	-1.231		29.4049	-0.059	22.0511	-0.227	23.5143	9.002
23.5545	-1.678	29.4448	-0.648	23.5462	8.169				25.028	14.878	23.5462	8.169	29.4448	-1.212		29.4448	-0.041	22.0811	-0.208	23.5462	8.169
23.5865	-1.618	29.4848	-0.655	23.5782	7.38				25.062	14.335	23.5782	7.38	29.4848	-1.215		29.4848	-0.052	22.1111	-0.212	23.5782	7.38
23.6185	-1.568	29.5248	-0.68	23.6101	6.634				25.0959	13.694	23.6101	6.634	29.5248	-1.192		29.5248	-0.039	22.141	-0.201	23.6101	6.634
23.6504	-1.496	29.5647	-0.665	23.6421	5.942				25.1299	12.966	23.6421	5.942	29.5647	-1.202		29.5647	-0.049	22.171	-0.186	23.6421	5.942
23.6824	-1.429	29.6047	-0.683	23.674	5.315				25.1639	12.183	23.674	5.315	29.6047	-1.199		29.6047	-0.053	22.2009	-0.182	23.674	5.315
23.7143	-1.356	29.6446	-0.695	23.706	4.761				25.1978	11.341	23.706	4.761	29.6446	-1.188		29.6446	-0.06	22.2309	-0.183	23.706	4.761
23.7463	-1.287	29.6846	-0.688	23.7379	4.238				25.2318	10.496	23.7379	4.238	29.6846	-1.178		29.6846	-0.053	22.2609	-0.176	23.7379	4.238
23.7783	-1.19	29.7245	-0.699	23.7699	3.773				25.2657	9.605	23.7699	3.773	29.7245	-1.185		29.7245	-0.034	22.2908	-0.187	23.7699	3.773
23.8102	-1.144	29.7645	-0.709	23.8018	3.38				25.2997	8.734	23.8018	3.38	29.7645	-1.177		29.7645	-0.055	22.3208	-0.178	23.8018	3.38
23.8422	-1.026	29.8044	-0.721	23.8338	3.064				25.3337	7.882	23.8338	3.064	29.8044	-1.175		29.8044	-0.047	22.3507	-0.168	23.8338	3.064
23.8741	-0.931	29.8444	-0.724	23.8657	2.781				25.3676	7.064	23.8657	2.781	29.8444	-1.181		29.8444	-0.062	22.3807	-0.157	23.8657	2.781
23.9061	-0.846	29.8843	-0.714	23.8977	2.54				25.4016	6.27	23.8977	2.54	29.8843	-1.176		29.8843	-0.051	22.4107	-0.152	23.8977	2.54
23.9381	-0.737	29.9243	-0.72	23.9296	2.375				25.4355	5.549	23.9296	2.375	29.9243	-1.163		29.9243	-0.055	22.4406	-0.135	23.9296	2.375
23.97	-0.619	29.9642	-0.733	23.9616	2.216				25.4695	4.848	23.9616	2.216	29.9642	-1.164		29.9642	-0.042	22.4706	-0.121	23.9616	2.216
24.002	-0.494	30.0042	-0.731	23.9935	2.125				25.5034	4.223	23.9935	2.125	30.0042	-1.167		30.0042	-0.032	22.5005	-0.109	23.9935	2.125
24.0339	-0.344	30.0441	-0.734	24.0255	2.037				25.5374	3.631	24.0255	2.037	30.0441	-1.154		30.0441	-0.056	22.5305	-0.131	24.0255	2.037
24.0659	-0.166	30.0841	-0.738	24.0574	1.997				25.5714	3.083	24.0574	1.997	30.0841	-1.147		30.0841	-0.057	22.5605	-0.112	24.0574	1.997
24.0979	0.004	30.124	-0.732	24.0894	2				25.6053	2.619	24.0894	2	30.124	-1.145		30.124	-0.051	22.5904	-0.086	24.0894	2
24.1298	0.247	30.164	-0.733	24.1213	2.003				25.6393	2.177	24.1213	2.003	30.164	-1.143		30.164	-0.047	22.6204	-0.094	24.1213	2.003
24.1618	0.492	30.2039	-0.744	24.1533	2.065				25.6732	1.802	24.1533	2.065	30.2039	-1.146		30.2039	-0.062	22.6504	-0.093	24.1533	2.065
24.1937	0.814	30.2439	-0.751	24.1852	2.121				25.7072	1.473	24.1852	2.121	30.2439	-1.133		30.2439	-0.048	22.6803	-0.049	24.1852	2.121
24.2257	1.199	30.2838	-0.746	24.2172	2.226				25.7412	1.171	24.2172	2.226	30.2838	-1.123		30.2838	-0.063	22.7103	-0.026	24.2172	2.226
24.2577	1.657	30.3238	-0.726	24.2491	2.381				25.7751	0.903	24.2491	2.381	30.3238	-1.118		30.3238	-0.056	22.7402	-0.033	24.2491	2.381
24.2896	2.165	30.3637	-0.741	24.2811	2.544				25.8091	0.686	24.2811	2.544	30.3637	-1.125		30.3637	-0.044	22.7702	0.007	24.2811	2.544
24.3216	2.759	30.4037	-0.74	24.313	2.763				25.843	0.503	24.313	2.763	30.4037	-1.129		30.4037	-0.05	22.8002	0.007	24.313	2.763
24.3535	3.395	30.4437	-0.747	24.345	3.026				25.877	0.343	24.345	3.026	30.4437	-1.12		30.4437	-0.063	22.8301	0.052	24.345	3.026
24.3855	4.095	30.4836	-0.738	24.3769	3.34				25.911	0.204	24.3769	3.34	30.4836	-1.107		30.4836	-0.054	22.8601	0.065	24.3769	3.34
24.4175	4.864	30.5236	-0.739	24.4089	3.767				25.9449	0.073	24.4089	3.767	30.5236	-1.113		30.5236	-0.049	22.89	0.07	24.4089	3.767
24.4494	5.663	30.5635	-0.742	24.4408	4.228				25.9789	-0.017	24.4408	4.228	30.5635	-1.111		30.5635	-0.061	22.92	0.087	24.4408	4.228
24.4814	6.509	30.6035	-0.754	24.4728	4.767				26.0128	-0.103	24.4728	4.767	30.6035	-1.096		30.6035	-0.073	22.95	0.113	24.4728	4.767
24.5133	7.322	30.6434	-0.743	24.5047	5.385				26.0468	-0.189	24.5047	5.385	30.6434	-1.099		30.6434	-0.065	22.9799	0.128	24.5047	5.385
24.5453	8.119	30.6834	-0.75	24.5366	6.083				26.0808	-0.24	24.5366	6.083	30.6834	-1.104		30.6834	-0.044	23.0099	0.15	24.5366	6.083
24.5773	8.868	30.7233	-0.739	24.5686	6.845				26.1147	-0.294	24.5686	6.845	30.7233	-1.081		30.7233	-0.058	23.0398	0.189	24.5686	6.845
24.6092	9.576	30.7633	-0.758	24.6005	7.676				26.1487	-0.342	24.6005	7.676	30.7633	-1.092		30.7633	-0.068	23.0698	0.187	24.6005	7.676
24.6412	10.185	30.8032	-0.743	24.6325	8.566				26.1826	-0.385	24.6325	8.566	30.8032	-1.085		30.8032	-0.053	23.0998	0.218	24.6325	8.566
24.6731	10.674	30.8432	-0.754	24.6644	9.484				26.2166	-0.407	24.6644	9.484	30.8432	-1.073		30.8432	-0.065	23.1297	0.245	24.6644	9.484
24.7051	11.062	30.8831	-0.75	24.6964	10.401				26.2506	-0.464	24.6964	10.401	30.8831	-1.065		30.8831	-0.053	23.1597	0.275	24.6964	10.401
24.7371	11.339	30.9231	-0.742	24.7283	11.279				26.2845	-0.475	24.7283	11.279	30.9231	-1.061		30.9231	-0.058	23.1896	0.304	24.7283	11.279
24.769	11.473	30.963	-0.751	24.7603	12.131				26.3185	-0.504	24.7603	12.131	30.963	-1.057		30.963	-0.081	23.2196	0.313	24.7603	12.131
24.801	11.503	31.003	-0.753	24.7922	12.943				26.3524	-0.537	24.7922	12.943	31.003	-1.053		31.003	-0.049	23.2496	0.352	24.7922	12.943
24.8329	11.37	31.0429	-0.75	24.8242	13.678				26.3864	-0.559	24.8242	13.678	31.0429	-1.063		31.0429	-0.053	23.2795	0.379	24.8242	13.678
24.8649	11.159	31.0829	-0.752	24.8561	14.312				26.4203	-0.569	24.8561	14.312	31.0829	-1.043		31.0829	-0.066	23.3095	0.409	24.8561	14.312
24.8969	10.807	31.1228	-0.737	24.8881	14.804				26.4543	-0.6	24.8881	14.804	31.1228	-1.04		31.1228	-0.065	23.3394	0.449	24.8881	14.804
24.9288	10.377	31.1628	-0.76	24.92	15.174				26.4883	-0.608	24.92	15.174	31.1628	-1.037		31.1628	-0.055	23.3694	0.475	24.92	15.174
24.9608	9.872	31.2027	-0.746	24.952	15.447				26.5222	-0.634	24.952	15.447	31.2027	-1.031		31.2027	-0.044	23.3994	0.53	24.952	15.447
24.9927	9.285	31.2427	-0.735	24.9839	15.544				26.5562	-0.628	24.9839	15.544	31.2427	-1.029		31.2427	-0.064	23.4293	0.56	24.9839	15.544
25.0247	8.665	31.2827	-0.744	25.0159	15.511				26.5901	-0.666	25.0159	15.511	31.2827	-1.01		31.2827	-0.064	23.4593	0.605	25.0159	15.511
25.0567	7.991	31.3226	-0.741	25.0478	15.345				26.6241	-0.676	25.0478	15.345	31.3226	-1.017		31.3226	-0.065	23.4893	0.646	25.0478	15.345
25.0886	7.297	31.3626	-0.742	25.0798	15.067				26.6581	-0.674	25.0798	15.067	31.3626	-0.997		31.3626	-0.053	23.5192	0.688	25.0798	15.067
25.1206	6.588	31.4025	-0.73	25.1117	14.634				26.692	-0.69	25.1117	14.634	31.4025	-1		31.4025	-0.053	23.5492	0.745	25.1117	14.634
25.1525	5.902	31.4425	-0.741	25.1437	14.084				26.726	-0.715	25.1437	14.084	31.4425	-0.997		31.4425	-0.05	23.5791	0.797	25.1437	14.084
25.1845	5.182	31.4824	-0.726	25.1756	13.473				26.7599	-0.718	25.1756	13.473	31.4824	-0.994		31.4824	-0.054	23.6091	0.856	25.1756	13.473
25.2165	4.487	31.5224	-0.73	25.2076	12.758				26.7939	-0.72	25.2076	12.758	31.5224	-0.979		31.5224	-0.054	23.6391	0.905	25.2076	12.758
25.2484	3.837	31.5623	-0.733	25.2395	11.991				26.8279	-0.74	25.2395	11.991	31.5623	-0.994		31.5623	-0.052	23.669	0.975	25.2395	11.991
25.2804	3.238	31.6023	-0.729	25.2715	11.182				26.8618	-0.76	25.2715	11.182	31.6023	-0.97		31.6023	-0.058	23.699	1.027	25.2715	11.182
25.3123	2.636	31.6422	-0.721	25.3034	10.362				26.8958	-0.765	25.3034	10.362	31.6422	-0.981		31.6422	-0.048	23.7289	1.079	25.3034	10.362
25.3443	2.072	31.6822	-0.715	25.3354	9.508				26.9297	-0.75	25.3354	9.508	31.6822	-0.972		31.6822	-0.037	23.7589	1.154	25.3354	9.508
25.3763	1.563	31.7221	-0.725	25.3673	8.66				26.9637	-0.753	25.3673	8.66	31.7221	-0.961		31.7221	-0.054	23.7889	1.22	25.3673	8.66
25.4082	1.094	31.7621	-0.704	25.3993	7.807				26.9977	-0.761	25.3993	7.807	31.7621	-0.944		31.7621	-0.054	23.8188	1.276	25.3993	7.807
25.4402	0.664	31.802	-0.718	25.4312	7.001				27.0316	-0.773	25.4312	7.001	31.802	-0.944		31.802	-0.042	23.8488	1.366	25.4312	7.001
25.4721	0.248	31.842	-0.696	25.4632	6.211				27.0656	-0.778	25.4632	6.211	31.842	-0.93		31.842	-0.061	23.8787	1.432	25.4632	6.211
25.5041	-0.107	31.8819	-0.683	25.4951	5.472				27.0995	-0.787	25.4951	5.472	31.8819	-0.926		31.8819	-0.038	23.9087	1.534	25.4951	5.472
25.5361	-0.437	31.9219	-0.686	25.5271	4.774				27.1335	-0.787	25.5271	4.774	31.9219	-0.929		31.9219	-0.044	23.9387	1.6	25.5271	4.774
25.568	-0.738	31.9618	-0.681	25.559	4.135				27.1675	-0.798	25.559	4.135	31.9618	-0.912		31.9618	-0.04	23.9686	1.711	25.559	4.135
25.6	-0.999	32.0018	-0.669	25.591	3.544				27.2014	-0.797	25.591	3.544	32.0018	-0.915		32.0018	-0.042	23.9986	1.788	25.591	3.544
25.6319	-1.236	32.0417	-0.667	25.6229	2.98				27.2354	-0.796	25.6229	2.98	32.0417	-0.891		32.0417	-0.028	24.0285	1.891	25.6229	2.98
25.6639	-1.448	32.0817	-0.663	25.6549	2.495				27.2693	-0.796	25.6549	2.495	32.0817	-0.896		32.0817	-0.038	24.0585	1.99	25.6549	2.495
25.6959	-1.638	32.1217	-0.651	25.6868	2.062				27.3033	-0.804	25.6868	2.062	32.1217	-0.893		32.1217	-0.05	24.0885	2.133	25.6868	2.062
25.7278	-1.813	32.1616	-0.651	25.7188	1.651				27.3373	-0.82	25.7188	1.651	32.1616	-0.887		32.1616	-0.031	24.1184	2.257	25.7188	1.651
25.7598	-1.965	32.2016	-0.645	25.7507	1.312				27.3712	-0.811	25.7507	1.312	32.2016	-0.873		32.2016	-0.038	24.1484	2.37	25.7507	1.312
25.7917	-2.101	32.2415	-0.633	25.7827	1.02				27.4052	-0.805	25.7827	1.02	32.2415	-0.875		32.2415	-0.046	24.1784	2.525	25.7827	1.02
25.8237	-2.227	32.2815	-0.631	25.8146	0.743				27.4391	-0.804	25.8146	0.743	32.2815	-0.871		32.2815	-0.043	24.2083	2.702	25.8146	0.743
25.8557	-2.339	32.3214	-0.63	25.8465	0.514				27.4731	-0.82	25.8465	0.514	32.3214	-0.842		32.3214	-0.043	24.2383	2.896	25.8465	0.514
25.8876	-2.436	32.3614	-0.635	25.8785	0.318				27.507	-0.821	25.8785	0.318	32.3614	-0.836		32.3614	-0.051	24.2682	3.126	25.8785	0.318
25.9196	-2.524	32.4013	-0.615	25.9104	0.16				27.541	-0.814	25.9104	0.16	32.4013	-0.841		32.4013	-0.049	24.2982	3.388	25.9104	0.16
25.9515	-2.596	32.4413	-0.623	25.9424	-0.008				27.575	-0.835	25.9424	-0.008	32.4413	-0.84		32.4413	-0.069	24.3282	3.71	25.9424	-0.008
25.9835	-2.669	32.4812	-0.623	25.9743	-0.138				27.6089	-0.81	25.9743	-0.138	32.4812	-0.837		32.4812	-0.058	24.3581	4.064	25.9743	-0.138
26.0155	-2.742	32.5212	-0.632	26.0063	-0.231				27.6429	-0.832	26.0063	-0.231	32.5212	-0.835		32.5212	-0.061	24.3881	4.497	26.0063	-0.231
26.0474	-2.791	32.5611	-0.621	26.0382	-0.32				27.6768	-0.838	26.0382	-0.32	32.5611	-0.827		32.5611	-0.079	24.418	5.001	26.0382	-0.32
26.0794	-2.851	32.6011	-0.617	26.0702	-0.419				27.7108	-0.835	26.0702	-0.419	32.6011	-0.824		32.6011	-0.076	24.448	5.576	26.0702	-0.419
26.1114	-2.874	32.641	-0.62	26.1021	-0.487				27.7448	-0.831	26.1021	-0.487	32.641	-0.838		32.641	-0.07	24.478	6.24	26.1021	-0.487
26.1433	-2.924	32.681	-0.616	26.1341	-0.546				27.7787	-0.835	26.1341	-0.546	32.681	-0.845		32.681	-0.085	24.5079	6.971	26.1341	-0.546
26.1753	-2.954	32.7209	-0.606	26.166	-0.587				27.8127	-0.833	26.166	-0.587	32.7209	-0.822		32.7209	-0.081	24.5379	7.79	26.166	-0.587
26.2072	-2.985	32.7609	-0.648	26.198	-0.633				27.8466	-0.836	26.198	-0.633	32.7609	-0.835		32.7609	-0.108	24.5678	8.655	26.198	-0.633
26.2392	-3.01	32.8008	-0.626	26.2299	-0.66				27.8806	-0.841	26.2299	-0.66	32.8008	-0.833		32.8008	-0.113	24.5978	9.56	26.2299	-0.66
26.2712	-3.037	32.8408	-0.63	26.2619	-0.697				27.9146	-0.845	26.2619	-0.697	32.8408	-0.837		32.8408	-0.108	24.6278	10.52	26.2619	-0.697
26.3031	-3.045	32.8807	-0.615	26.2938	-0.739				27.9485	-0.835	26.2938	-0.739	32.8807	-0.842		32.8807	-0.11	24.6577	11.495	26.2938	-0.739
26.3351	-3.074	32.9207	-0.643	26.3258	-0.759				27.9825	-0.839	26.3258	-0.759	32.9207	-0.823		32.9207	-0.115	24.6877	12.456	26.3258	-0.759
26.367	-3.08	32.9606	-0.642	26.3577	-0.782				28.0164	-0.841	26.3577	-0.782	32.9606	-0.832		32.9606	-0.118	24.7176	13.387	26.3577	-0.782
26.399	-3.108	33.0006	-0.638	26.3897	-0.812				28.0504	-0.863	26.3897	-0.812	33.0006	-0.832		33.0006	-0.108	24.7476	14.288	26.3897	-0.812
26.431	-3.112	33.0406	-0.65	26.4216	-0.826				28.0844	-0.859	26.4216	-0.826	33.0406	-0.824		33.0406	-0.133	24.7776	15.075	26.4216	-0.826
26.4629	-3.113	33.0805	-0.639	26.4536	-0.85				28.1183	-0.852	26.4536	-0.85	33.0805	-0.82		33.0805	-0.145	24.8075	15.764	26.4536	-0.85
26.4949	-3.135	33.1205	-0.633	26.4855	-0.863				28.1523	-0.851	26.4855	-0.863	33.1205	-0.829		33.1205	-0.118	24.8375	16.378	26.4855	-0.863
26.5268	-3.112	33.1604	-0.646	26.5175	-0.881				28.1862	-0.838	26.5175	-0.881	33.1604	-0.83		33.1604	-0.142	24.8674	16.842	26.5175	-0.881
26.5588	-3.144	33.2004	-0.646	26.5494	-0.906				28.2202	-0.839	26.5494	-0.906	33.2004	-0.819		33.2004	-0.132	24.8974	17.158	26.5494	-0.906
26.5908	-3.143	33.2403	-0.641	26.5814	-0.905				28.2542	-0.853	26.5814	-0.905	33.2403	-0.821		33.2403	-0.136	24.9274	17.335	26.5814	-0.905
26.6227	-3.147	33.2803	-0.645	26.6133	-0.918				28.2881	-0.861	26.6133	-0.918	33.2803	-0.801		33.2803	-0.12	24.9573	17.374	26.6133	-0.918
26.6547	-3.141	33.3202	-0.649	26.6453	-0.929				28.3221	-0.869	26.6453	-0.929	33.3202	-0.796		33.3202	-0.125	24.9873	17.273	26.6453	-0.929
26.6866	-3.125	33.3602	-0.639	26.6772	-0.942				28.356	-0.867	26.6772	-0.942	33.3602	-0.81		33.3602	-0.134	25.0173	17.038	26.6772	-0.942
26.7186	-3.148	33.4001	-0.636	26.7092	-0.94				28.39	-0.871	26.7092	-0.94	33.4001	-0.785		33.4001	-0.136	25.0472	16.684	26.7092	-0.94
26.7506	-3.122	33.4401	-0.648	26.7411	-0.964				28.4239	-0.866	26.7411	-0.964	33.4401	-0.784		33.4401	-0.123	25.0772	16.202	26.7411	-0.964
26.7825	-3.105	33.48	-0.634	26.7731	-0.975				28.4579	-0.859	26.7731	-0.975	33.48	-0.788		33.48	-0.125	25.1071	15.644	26.7731	-0.975
26.8145	-3.12	33.52	-0.624	26.805	-0.963				28.4919	-0.876	26.805	-0.963	33.52	-0.789		33.52	-0.121	25.1371	15.006	26.805	-0.963
26.8464	-3.114	33.5599	-0.635	26.837	-0.98				28.5258	-0.878	26.837	-0.98	33.5599	-0.801		33.5599	-0.122	25.1671	14.277	26.837	-0.98
26.8784	-3.111	33.5999	-0.631	26.8689	-0.995				28.5598	-0.867	26.8689	-0.995	33.5999	-0.779		33.5999	-0.142	25.197	13.494	26.8689	-0.995
26.9104	-3.111	33.6398	-0.618	26.9009	-0.989				28.5937	-0.87	26.9009	-0.989	33.6398	-0.768		33.6398	-0.107	25.227	12.7	26.9009	-0.989
26.9423	-3.099	33.6798	-0.621	26.9328	-1.001				28.6277	-0.871	26.9328	-1.001	33.6798	-0.751		33.6798	-0.106	25.2569	11.871	26.9328	-1.001
26.9743	-3.096	33.7197	-0.606	26.9648	-1.022				28.6617	-0.885	26.9648	-1.022	33.7197	-0.776		33.7197	-0.112	25.2869	11.036	26.9648	-1.022
27.0062	-3.085	33.7597	-0.617	26.9967	-1.017				28.6956	-0.873	26.9967	-1.017	33.7597	-0.774		33.7597	-0.104	25.3169	10.192	26.9967	-1.017
27.0382	-3.083	33.7996	-0.613	27.0287	-1.001				28.7296	-0.888	27.0287	-1.001	33.7996	-0.767		33.7996	-0.113	25.3468	9.357	27.0287	-1.001
27.0702	-3.062	33.8396	-0.616	27.0606	-1.038				28.7635	-0.869	27.0606	-1.038	33.8396	-0.762		33.8396	-0.119	25.3768	8.574	27.0606	-1.038
27.1021	-3.053	33.8796	-0.617	27.0926	-1.039				28.7975	-0.878	27.0926	-1.039	33.8796	-0.736		33.8796	-0.092	25.4067	7.783	27.0926	-1.039
27.1341	-3.059	33.9195	-0.62	27.1245	-1.052				28.8315	-0.899	27.1245	-1.052	33.9195	-0.762		33.9195	-0.088	25.4367	7.06	27.1245	-1.052
27.166	-3.058	33.9595	-0.611	27.1564	-1.039				28.8654	-0.903	27.1564	-1.039	33.9595	-0.771		33.9595	-0.112	25.4667	6.369	27.1564	-1.039
27.198	-3.054	33.9994	-0.614	27.1884	-1.039				28.8994	-0.898	27.1884	-1.039	33.9994	-0.755		33.9994	-0.097	25.4966	5.72	27.1884	-1.039
27.23	-3.053	34.0394	-0.612	27.2203	-1.035				28.9333	-0.882	27.2203	-1.035	34.0394	-0.74		34.0394	-0.102	25.5266	5.117	27.2203	-1.035
27.2619	-3.037	34.0793	-0.608	27.2523	-1.043				28.9673	-0.89	27.2523	-1.043	34.0793	-0.764		34.0793	-0.1	25.5565	4.549	27.2523	-1.043
27.2939	-3.038	34.1193	-0.607	27.2842	-1.053				29.0013	-0.888	27.2842	-1.053	34.1193	-0.745		34.1193	-0.109	25.5865	4.039	27.2842	-1.053
27.3258	-3.023	34.1592	-0.627	27.3162	-1.051				29.0352	-0.897	27.3162	-1.051	34.1592	-0.752		34.1592	-0.112	25.6165	3.578	27.3162	-1.051
27.3578	-3.017	34.1992	-0.623	27.3481	-1.054				29.0692	-0.91	27.3481	-1.054	34.1992	-0.752		34.1992	-0.095	25.6464	3.161	27.3481	-1.054
27.3898	-3.028	34.2391	-0.626	27.3801	-1.079				29.1031	-0.887	27.3801	-1.079	34.2391	-0.772		34.2391	-0.11	25.6764	2.775	27.3801	-1.079
27.4217	-3.003	34.2791	-0.626	27.412	-1.058				29.1371	-0.91	27.412	-1.058	34.2791	-0.745		34.2791	-0.098	25.7064	2.417	27.412	-1.058
27.4537	-2.995	34.319	-0.642	27.444	-1.046				29.1711	-0.898	27.444	-1.046	34.319	-0.745		34.319	-0.091	25.7363	2.1	27.444	-1.046
27.4856	-2.993	34.359	-0.627	27.4759	-1.057				29.205	-0.885	27.4759	-1.057	34.359	-0.749		34.359	-0.089	25.7663	1.834	27.4759	-1.057
27.5176	-2.996	34.3989	-0.62	27.5079	-1.056				29.239	-0.902	27.5079	-1.056	34.3989	-0.757		34.3989	-0.093	25.7962	1.592	27.5079	-1.056
27.5496	-2.98	34.4389	-0.638	27.5398	-1.065				29.2729	-0.89	27.5398	-1.065	34.4389	-0.75		34.4389	-0.083	25.8262	1.368	27.5398	-1.065
27.5815	-2.973	34.4788	-0.628	27.5718	-1.032				29.3069	-0.917	27.5718	-1.032	34.4788	-0.778		34.4788	-0.093	25.8562	1.164	27.5718	-1.032
27.6135	-2.977	34.5188	-0.643	27.6037	-1.043				29.3409	-0.918	27.6037	-1.043	34.5188	-0.767		34.5188	-0.087	25.8861	1.021	27.6037	-1.043
27.6454	-2.969	34.5587	-0.642	27.6357	-1.044				29.3748	-0.906	27.6357	-1.044	34.5587	-0.757		34.5587	-0.084	25.9161	0.864	27.6357	-1.044
27.6774	-2.992	34.5987	-0.648	27.6676	-1.051				29.4088	-0.909	27.6676	-1.051	34.5987	-0.761		34.5987	-0.104	25.946	0.727	27.6676	-1.051
27.7094	-2.979	34.6386	-0.636	27.6996	-1.035				29.4427	-0.904	27.6996	-1.035	34.6386	-0.773		34.6386	-0.085	25.976	0.613	27.6996	-1.035
27.7413	-2.969	34.6786	-0.66	27.7315	-1.037				29.4767	-0.919	27.7315	-1.037	34.6786	-0.777		34.6786	-0.097	26.006	0.544	27.7315	-1.037
27.7733	-2.978	34.7186	-0.641	27.7635	-1.018				29.5106	-0.913	27.7635	-1.018	34.7186	-0.772		34.7186	-0.081	26.0359	0.418	27.7635	-1.018
27.8052	-2.972	34.7585	-0.655	27.7954	-1.023				29.5446	-0.915	27.7954	-1.023	34.7585	-0.771		34.7585	-0.066	26.0659	0.356	27.7954	-1.023
27.8372	-2.961	34.7985	-0.647	27.8274	-1.018				29.5786	-0.916	27.8274	-1.018	34.7985	-0.782		34.7985	-0.072	26.0958	0.312	27.8274	-1.018
27.8692	-2.956	34.8384	-0.677	27.8593	-0.998				29.6125	-0.918	27.8593	-0.998	34.8384	-0.786		34.8384	-0.081	26.1258	0.245	27.8593	-0.998
27.9011	-2.977	34.8784	-0.667	27.8913	-1.018				29.6465	-0.926	27.8913	-1.018	34.8784	-0.803		34.8784	-0.095	26.1558	0.195	27.8913	-1.018
27.9331	-2.968	34.9183	-0.684	27.9232	-0.977				29.6804	-0.9	27.9232	-0.977	34.9183	-0.786		34.9183	-0.079	26.1857	0.155	27.9232	-0.977
27.965	-2.971	34.9583	-0.665	27.9552	-0.975				29.7144	-0.903	27.9552	-0.975	34.9583	-0.794		34.9583	-0.1	26.2157	0.12	27.9552	-0.975
27.997	-2.953	34.9982	-0.673	27.9871	-0.966				29.7484	-0.919	27.9871	-0.966	34.9982	-0.799		34.9982	-0.09	26.2456	0.08	27.9871	-0.966
28.029	-2.958	35.0382	-0.674	28.0191	-0.948				29.7823	-0.906	28.0191	-0.948	35.0382	-0.807		35.0382	-0.085	26.2756	0.073	28.0191	-0.948
28.0609	-2.956	35.0781	-0.685	28.051	-0.936				29.8163	-0.917	28.051	-0.936	35.0781	-0.786		35.0781	-0.092	26.3056	0.048	28.051	-0.936
28.0929	-2.943	35.1181	-0.696	28.083	-0.916				29.8502	-0.923	28.083	-0.916	35.1181	-0.807		35.1181	-0.084	26.3355	0.004	28.083	-0.916
28.1248	-2.947	35.158	-0.699	28.1149	-0.903				29.8842	-0.911	28.1149	-0.903	35.158	-0.809		35.158	-0.075	26.3655	-0.009	28.1149	-0.903
28.1568	-2.954	35.198	-0.693	28.1469	-0.897				29.9182	-0.911	28.1469	-0.897	35.198	-0.797		35.198	-0.087	26.3954	-0.031	28.1469	-0.897
28.1888	-2.948	35.2379	-0.705	28.1788	-0.878				29.9521	-0.921	28.1788	-0.878	35.2379	-0.813		35.2379	-0.083	26.4254	-0.051	28.1788	-0.878
28.2207	-2.953	35.2779	-0.724	28.2108	-0.858				29.9861	-0.907	28.2108	-0.858	35.2779	-0.807		35.2779	-0.075	26.4554	-0.066	28.2108	-0.858
28.2527	-2.946	35.3178	-0.707	28.2427	-0.855				30.02	-0.924	28.2427	-0.855	35.3178	-0.807		35.3178	-0.093	26.4853	-0.073	28.2427	-0.855
28.2846	-2.962	35.3578	-0.72	28.2747	-0.811				30.054	-0.908	28.2747	-0.811	35.3578	-0.816		35.3578	-0.063	26.5153	-0.097	28.2747	-0.811
28.3166	-2.956	35.3977	-0.71	28.3066	-0.81				30.088	-0.921	28.3066	-0.81	35.3977	-0.834		35.3977	-0.075	26.5453	-0.106	28.3066	-0.81
28.3486	-2.965	35.4377	-0.727	28.3386	-0.791				30.1219	-0.927	28.3386	-0.791	35.4377	-0.822		35.4377	-0.088	26.5752	-0.107	28.3386	-0.791
28.3805	-2.952	35.4776	-0.739	28.3705	-0.78				30.1559	-0.92	28.3705	-0.78	35.4776	-0.832		35.4776	-0.088	26.6052	-0.124	28.3705	-0.78
28.4125	-2.948	35.5176	-0.745	28.4024	-0.77				30.1898	-0.922	28.4024	-0.77	35.5176	-0.848		35.5176	-0.069	26.6351	-0.131	28.4024	-0.77
28.4444	-2.955	35.5575	-0.743	28.4344	-0.762				30.2238	-0.916	28.4344	-0.762	35.5575	-0.834		35.5575	-0.074	26.6651	-0.139	28.4344	-0.762
28.4764	-2.946	35.5975	-0.747	28.4663	-0.753				30.2578	-0.922	28.4663	-0.753	35.5975	-0.834		35.5975	-0.083	26.6951	-0.147	28.4663	-0.753
28.5084	-2.946	35.6375	-0.762	28.4983	-0.723				30.2917	-0.92	28.4983	-0.723	35.6375	-0.84		35.6375	-0.075	26.725	-0.148	28.4983	-0.723
28.5403	-2.961	35.6774	-0.771	28.5302	-0.723				30.3257	-0.923	28.5302	-0.723	35.6774	-0.865		35.6774	-0.088	26.755	-0.164	28.5302	-0.723
28.5723	-2.945	35.7174	-0.765	28.5622	-0.708				30.3596	-0.919	28.5622	-0.708	35.7174	-0.848		35.7174	-0.076	26.7849	-0.192	28.5622	-0.708
28.6042	-2.946	35.7573	-0.771	28.5941	-0.694				30.3936	-0.912	28.5941	-0.694	35.7573	-0.85		35.7573	-0.08	26.8149	-0.19	28.5941	-0.694
28.6362	-2.959	35.7973	-0.779	28.6261	-0.699				30.4275	-0.921	28.6261	-0.699	35.7973	-0.852		35.7973	-0.074	26.8449	-0.186	28.6261	-0.699
28.6682	-2.956	35.8372	-0.79	28.658	-0.705				30.4615	-0.924	28.658	-0.705	35.8372	-0.855		35.8372	-0.076	26.8748	-0.198	28.658	-0.705
28.7001	-2.948	35.8772	-0.802	28.69	-0.698				30.4955	-0.918	28.69	-0.698	35.8772	-0.885		35.8772	-0.072	26.9048	-0.212	28.69	-0.698
28.7321	-2.959	35.9171	-0.781	28.7219	-0.699				30.5294	-0.927	28.7219	-0.699	35.9171	-0.87		35.9171	-0.085	26.9347	-0.211	28.7219	-0.699
28.764	-2.964	35.9571	-0.806	28.7539	-0.693				30.5634	-0.924	28.7539	-0.693	35.9571	-0.873		35.9571	-0.072	26.9647	-0.222	28.7539	-0.693
28.796	-2.949	35.997	-0.797	28.7858	-0.676				30.5973	-0.909	28.7858	-0.676	35.997	-0.882		35.997	-0.079	26.9947	-0.213	28.7858	-0.676
28.828	-2.947	36.037	-0.82	28.8178	-0.691				30.6313	-0.928	28.8178	-0.691	36.037	-0.882		36.037	-0.072	27.0246	-0.21	28.8178	-0.691
28.8599	-2.957	36.0769	-0.824	28.8497	-0.691				30.6653	-0.921	28.8497	-0.691	36.0769	-0.885		36.0769	-0.08	27.0546	-0.226	28.8497	-0.691
28.8919	-2.943	36.1169	-0.831	28.8817	-0.691				30.6992	-0.909	28.8817	-0.691	36.1169	-0.9		36.1169	-0.081	27.0845	-0.234	28.8817	-0.691
28.9238	-2.954	36.1568	-0.829	28.9136	-0.699				30.7332	-0.905	28.9136	-0.699	36.1568	-0.889		36.1568	-0.09	27.1145	-0.235	28.9136	-0.699
28.9558	-2.96	36.1968	-0.838	28.9456	-0.712				30.7671	-0.9	28.9456	-0.712	36.1968	-0.897		36.1968	-0.079	27.1445	-0.238	28.9456	-0.712
28.9878	-2.951	36.2367	-0.847	28.9775	-0.716				30.8011	-0.891	28.9775	-0.716	36.2367	-0.893		36.2367	-0.066	27.1744	-0.232	28.9775	-0.716
29.0197	-2.958	36.2767	-0.862	29.0095	-0.727				30.8351	-0.903	29.0095	-0.727	36.2767	-0.913		36.2767	-0.063	27.2044	-0.237	29.0095	-0.727
29.0517	-2.95	36.3166	-0.849	29.0414	-0.719				30.869	-0.908	29.0414	-0.719	36.3166	-0.9		36.3166	-0.083	27.2344	-0.238	29.0414	-0.719
29.0836	-2.948	36.3566	-0.866	29.0734	-0.748				30.903	-0.902	29.0734	-0.748	36.3566	-0.935		36.3566	-0.065	27.2643	-0.261	29.0734	-0.748
29.1156	-2.95	36.3965	-0.868	29.1053	-0.752				30.9369	-0.907	29.1053	-0.752	36.3965	-0.915		36.3965	-0.075	27.2943	-0.24	29.1053	-0.752
29.1476	-2.959	36.4365	-0.867	29.1373	-0.747				30.9709	-0.902	29.1373	-0.747	36.4365	-0.921		36.4365	-0.075	27.3242	-0.248	29.1373	-0.747
29.1795	-2.977	36.4765	-0.864	29.1692	-0.738				31.0049	-0.889	29.1692	-0.738	36.4765	-0.934		36.4765	-0.08	27.3542	-0.254	29.1692	-0.738
29.2115	-2.964	36.5164	-0.876	29.2012	-0.776				31.0388	-0.889	29.2012	-0.776	36.5164	-0.929		36.5164	-0.097	27.3842	-0.259	29.2012	-0.776
29.2434	-2.957	36.5564	-0.889	29.2331	-0.774				31.0728	-0.891	29.2331	-0.774	36.5564	-0.93		36.5564	-0.072	27.4141	-0.257	29.2331	-0.774
29.2754	-2.95	36.5963	-0.887	29.2651	-0.789				31.1067	-0.895	29.2651	-0.789	36.5963	-0.956		36.5963	-0.075	27.4441	-0.257	29.2651	-0.789
29.3074	-2.943	36.6363	-0.892	29.297	-0.783				31.1407	-0.89	29.297	-0.783	36.6363	-0.942		36.6363	-0.092	27.474	-0.253	29.297	-0.783
29.3393	-2.964	36.6762	-0.888	29.329	-0.797				31.1747	-0.896	29.329	-0.797	36.6762	-0.942		36.6762	-0.078	27.504	-0.276	29.329	-0.797
29.3713	-2.946	36.7162	-0.883	29.3609	-0.805				31.2086	-0.898	29.3609	-0.805	36.7162	-0.962		36.7162	-0.076	27.534	-0.272	29.3609	-0.805
29.4032	-2.949	36.7561	-0.896	29.3929	-0.807				31.2426	-0.907	29.3929	-0.807	36.7561	-0.96		36.7561	-0.072	27.5639	-0.259	29.3929	-0.807
29.4352	-2.944	36.7961	-0.899	29.4248	-0.818				31.2765	-0.886	29.4248	-0.818	36.7961	-0.964		36.7961	-0.08	27.5939	-0.265	29.4248	-0.818
29.4672	-2.945	36.836	-0.908	29.4568	-0.823				31.3105	-0.882	29.4568	-0.823	36.836	-0.961		36.836	-0.082	27.6238	-0.28	29.4568	-0.823
29.4991	-2.934	36.876	-0.923	29.4887	-0.837				31.3444	-0.894	29.4887	-0.837	36.876	-0.973		36.876	-0.073	27.6538	-0.272	29.4887	-0.837
29.5311	-2.946	36.9159	-0.92	29.5207	-0.84				31.3784	-0.889	29.5207	-0.84	36.9159	-0.966		36.9159	-0.077	27.6838	-0.27	29.5207	-0.84
29.563	-2.936	36.9559	-0.93	29.5526	-0.844				31.4124	-0.888	29.5526	-0.844	36.9559	-0.995		36.9559	-0.077	27.7137	-0.272	29.5526	-0.844
29.595	-2.928	36.9958	-0.923	29.5846	-0.841				31.4463	-0.893	29.5846	-0.841	36.9958	-0.98		36.9958	-0.069	27.7437	-0.282	29.5846	-0.841
29.627	-2.943	37.0358	-0.917	29.6165	-0.851				31.4803	-0.89	29.6165	-0.851	37.0358	-0.973		37.0358	-0.059	27.7736	-0.276	29.6165	-0.851
29.6589	-2.952	37.0757	-0.931	29.6485	-0.875				31.5142	-0.893	29.6485	-0.875	37.0757	-0.973		37.0757	-0.072	27.8036	-0.278	29.6485	-0.875
29.6909	-2.952	37.1157	-0.934	29.6804	-0.863				31.5482	-0.879	29.6804	-0.863	37.1157	-0.98		37.1157	-0.068	27.8336	-0.277	29.6804	-0.863
29.7228	-2.952	37.1556	-0.946	29.7123	-0.864				31.5822	-0.897	29.7123	-0.864	37.1556	-1		37.1556	-0.076	27.8635	-0.28	29.7123	-0.864
29.7548	-2.931	37.1956	-0.944	29.7443	-0.865				31.6161	-0.899	29.7443	-0.865	37.1956	-0.996		37.1956	-0.084	27.8935	-0.296	29.7443	-0.865
29.7868	-2.941	37.2355	-0.935	29.7762	-0.879				31.6501	-0.887	29.7762	-0.879	37.2355	-1.014		37.2355	-0.072	27.9234	-0.292	29.7762	-0.879
29.8187	-2.948	37.2755	-0.953	29.8082	-0.879				31.684	-0.889	29.8082	-0.879	37.2755	-1.022		37.2755	-0.069	27.9534	-0.288	29.8082	-0.879
29.8507	-2.953	37.3155	-0.948	29.8401	-0.876				31.718	-0.899	29.8401	-0.876	37.3155	-1.009		37.3155	-0.077	27.9834	-0.283	29.8401	-0.876
29.8826	-2.938	37.3554	-0.945	29.8721	-0.875						29.8721	-0.875	37.3554	-1.024		37.3554	-0.083	28.0133	-0.292	29.8721	-0.875
29.9146	-2.945	37.3954	-0.955	29.904	-0.873						29.904	-0.873	37.3954	-1.024		37.3954	-0.077	28.0433	-0.286	29.904	-0.873
29.9466	-2.952	37.4353	-0.968										37.4353	-1.026		37.4353	-0.061	28.0733	-0.299
29.9785	-2.95	37.4753	-0.959										37.4753	-1.021		37.4753	-0.082	28.1032	-0.275
30.0105	-2.934	37.5152	-0.955										37.5152	-1.029		37.5152	-0.067	28.1332	-0.292
30.0424	-2.923	37.5552	-0.97										37.5552	-1.033		37.5552	-0.062	28.1631	-0.301
30.0744	-2.934	37.5951	-0.962										37.5951	-1.033		37.5951	-0.064	28.1931	-0.298
30.1064	-2.938	37.6351	-0.987										37.6351	-1.051		37.6351	-0.083	28.2231	-0.303
30.1383	-2.931	37.675	-0.982										37.675	-1.043		37.675	-0.083	28.253	-0.309
30.1703	-2.924	37.715	-0.984										37.715	-1.044		37.715	-0.078	28.283	-0.309
30.2022	-2.924	37.7549	-0.977										37.7549	-1.047		37.7549	-0.077	28.3129	-0.286
30.2342	-2.911	37.7949	-0.961										37.7949	-1.06		37.7949	-0.089	28.3429	-0.315
30.2662	-2.921	37.8348	-0.996										37.8348	-1.072		37.8348	-0.072	28.3729	-0.298
30.2981	-2.933	37.8748	-0.987										37.8748	-1.064		37.8748	-0.069	28.4028	-0.319
30.3301	-2.948	37.9147	-0.989										37.9147	-1.078		37.9147	-0.078	28.4328	-0.305
30.362	-2.935	37.9547	-0.998										37.9547	-1.062		37.9547	-0.073	28.4627	-0.309
		37.9946	-0.987										37.9946	-1.07		37.9946	-0.07	28.4927	-0.319
		38.0346	-1.009										38.0346	-1.084		38.0346	-0.089	28.5227	-0.312
		38.0745	-1.012										38.0745	-1.082		38.0745	-0.065	28.5526	-0.318
		38.1145	-1.007										38.1145	-1.084		38.1145	-0.066	28.5826	-0.318
		38.1544	-1.009										38.1544	-1.088		38.1544	-0.068	28.6125	-0.318
		38.1944	-1.008										38.1944	-1.082		38.1944	-0.078	28.6425	-0.326
		38.2344	-1.025										38.2344	-1.092		38.2344	-0.084	28.6725	-0.32
		38.2743	-1.009										38.2743	-1.096		38.2743	-0.08	28.7024	-0.333
		38.3143	-1.035										38.3143	-1.107		38.3143	-0.097	28.7324	-0.31
		38.3542	-1.022										38.3542	-1.102		38.3542	-0.075	28.7624	-0.331
		38.3942	-1.021										38.3942	-1.123		38.3942	-0.079	28.7923	-0.314
		38.4341	-1.023										38.4341	-1.102		38.4341	-0.086	28.8223	-0.331
		38.4741	-1.029										38.4741	-1.106		38.4741	-0.078	28.8522	-0.322
		38.514	-1.031										38.514	-1.123		38.514	-0.085	28.8822	-0.323
																		28.9122	-0.342
																		28.9421	-0.32
																		28.9721	-0.337
																		29.002	-0.325

## Sheet: Figure 3B
Chi^2:	1.73
	NlpI mMepS	Crysol fit	error
X	Y	Y
0		-1.88039
-2.69897		-1.88109
-2.39794		-1.88318
-2.22185		-1.88667
-2.12997	-1.9485	-1.88997	0.107345
-2.10404	-1.9596	-1.89118	0.102032
-2.07956	-1.90087	-1.89247	0.0817256
-2.0564	-1.94386	-1.89383	0.0819112
-2.0344	-1.94233	-1.89526	0.0788205
-2.01347	-1.92078	-1.89677	0.0698092
-1.99349	-1.93565	-1.89835	0.0702854
-1.97441	-1.95656	-1.89999	0.0698281
-1.95613	-1.94688	-1.90172	0.0653809
-1.93855	-1.92775	-1.90351	0.0590008
-1.92169	-1.93004	-1.90538	0.0600681
-1.90546	-1.91815	-1.90732	0.0551433
-1.88981	-1.9509	-1.90933	0.0586523
-1.87471	-1.9254	-1.91141	0.0533173
-1.86009	-1.93412	-1.91357	0.0527573
-1.84597	-1.95554	-1.9158	0.0543627
-1.8323	-1.92042	-1.9181	0.0490076
-1.81904	-1.93059	-1.92048	0.0492645
-1.80615	-1.93911	-1.92293	0.0487918
-1.79366	-1.97865	-1.92544	0.0544869
-1.78152	-1.88924	-1.92803	0.043301
-1.7697	-1.94627	-1.9307	0.0497181
-1.7582	-1.97041	-1.93344	0.0516338
-1.74698	-1.93806	-1.93625	0.0484124
-1.73606	-1.98313	-1.93913	0.052702
-1.7254	-1.94604	-1.94208	0.0478919
-1.71501	-1.96843	-1.94511	0.0494188
-1.70485	-1.94947	-1.9482	0.0471898
-1.69491	-1.98544	-1.95138	0.0507514
-1.68521	-2.01851	-1.95463	0.0545024
-1.67572	-1.98771	-1.95794	0.0502712
-1.66643	-2.00378	-1.96133	0.051506
-1.65732	-1.97712	-1.96479	0.0476198
-1.64842	-1.98502	-1.96833	0.0480369
-1.63969	-1.96142	-1.97193	0.0453353
-1.63114	-1.99628	-1.97561	0.0486952
-1.62275	-2.00493	-1.97936	0.0490695
-1.6145	-1.99311	-1.98319	0.0459902
-1.60642	-1.97306	-1.98709	0.0430376
-1.5985	-1.96473	-1.99106	0.0405449
-1.59071	-1.99503	-1.99509	0.0430104
-1.58306	-2.03199	-1.99921	0.0452841
-1.57553	-2.00903	-2.0034	0.042783
-1.56814	-2.04075	-2.00766	0.0446949
-1.56087	-2.02904	-2.01198	0.0436984
-1.55373	-2.04827	-2.01639	0.0436361
-1.54668	-2.03645	-2.02087	0.0427367
-1.53976	-2.03803	-2.02541	0.0421902
-1.53295	-2.06916	-2.03003	0.0446739
-1.52625	-2.05194	-2.03472	0.0421535
-1.51965	-2.05597	-2.03948	0.0415248
-1.51313	-2.06469	-2.04432	0.0423846
-1.50672	-2.0295	-2.04923	0.0386298
-1.50041	-2.09163	-2.0542	0.044062
-1.49419	-2.03314	-2.05925	0.0379513
-1.48805	-2.07997	-2.06437	0.0415246
-1.48199	-2.10338	-2.06957	0.0430009
-1.47602	-2.08667	-2.07483	0.041571
-1.4716	-2.06651	-2.07882	0.0545991
-1.46722	-2.04758	-2.08285	0.0370396
-1.46145	-2.07654	-2.08829	0.0392345
-1.45575	-2.12164	-2.09381	0.042881
-1.45013	-2.12186	-2.0994	0.0427403
-1.44458	-2.10665	-2.10505	0.0407299
-1.4391	-2.12987	-2.11077	0.0424293
-1.43369	-2.12148	-2.11656	0.0407725
-1.42834	-2.15656	-2.12244	0.0444819
-1.42306	-2.1551	-2.12838	0.0432926
-1.41785	-2.15872	-2.13438	0.0441935
-1.41269	-2.1629	-2.14046	0.0432322
-1.4076	-2.14187	-2.1466	0.0412155
-1.40256	-2.16485	-2.15283	0.0424132
-1.39758	-2.15498	-2.15911	0.0419878
-1.39266	-2.1875	-2.16547	0.0445425
-1.3878	-2.18509	-2.17189	0.0439816
-1.38299	-2.17739	-2.17838	0.0424135
-1.37822	-2.18867	-2.18495	0.0436755
-1.37352	-2.18513	-2.19158	0.042353
-1.36886	-2.22787	-2.19827	0.046828
-1.36425	-2.23	-2.20503	0.0468226
-1.35969	-2.19521	-2.21187	0.042719
-1.35518	-2.22123	-2.21877	0.0448474
-1.35071	-2.22241	-2.22573	0.0443593
-1.3463	-2.20279	-2.23276	0.0423458
-1.34192	-2.24561	-2.23985	0.0462583
-1.33758	-2.21501	-2.24703	0.0434194
-1.33329	-2.27535	-2.25425	0.0485277
-1.32905	-2.26448	-2.26154	0.0473635
-1.32485	-2.25593	-2.2689	0.0461079
-1.32068	-2.27536	-2.27632	0.0480752
-1.31655	-2.2305	-2.28382	0.0427376
-1.31145	-2.30271	-2.29326	0.0410725
-1.3064	-2.28147	-2.30281	0.047136
-1.30241	-2.29582	-2.31051	0.048673
-1.29846	-2.29123	-2.31828	0.0479029
-1.29453	-2.29941	-2.32613	0.0483611
-1.28968	-2.3201	-2.33601	0.041108
-1.28488	-2.33079	-2.34598	0.0512069
-1.28108	-2.34056	-2.35402	0.0519737
-1.27732	-2.37183	-2.36212	0.0556769
-1.27265	-2.3929	-2.37235	0.0471347
-1.26803	-2.37118	-2.38264	0.0543016
-1.26438	-2.35341	-2.39094	0.0523094
-1.25985	-2.39947	-2.4014	0.0468376
-1.25536	-2.37409	-2.41195	0.0537389
-1.25093	-2.41391	-2.42257	0.0477435
-1.24654	-2.46493	-2.43327	0.0654017
-1.24219	-2.432	-2.44405	0.0492226
-1.23788	-2.42105	-2.45493	0.058167
-1.23362	-2.43981	-2.46587	0.0494164
-1.22941	-2.44914	-2.47688	0.0610374
-1.22523	-2.451	-2.48796	0.0499124
-1.22026	-2.50119	-2.50138	0.0553843
-1.21617	-2.41318	-2.51262	0.0553714
-1.21211	-2.49656	-2.52393	0.0543421
-1.2073	-2.50475	-2.53759	0.0546821
-1.20332	-2.45404	-2.54907	0.0594914
-1.19939	-2.52084	-2.56059	0.0562689
-1.19471	-2.52132	-2.57448	0.0559287
-1.19008	-2.55971	-2.58846	0.0604876
-1.1855	-2.56949	-2.60253	0.0615727
-1.18172	-2.5592	-2.61429	0.073062
-1.17798	-2.57036	-2.62609	0.06083
-1.17352	-2.60499	-2.6403	0.0656693
-1.16911	-2.65645	-2.65459	0.0733146
-1.16475	-2.60723	-2.6689	0.0651069
-1.16043	-2.63735	-2.68326	0.0693739
-1.15615	-2.70741	-2.69765	0.0821259
-1.15191	-2.64229	-2.71208	0.07127
-1.14772	-2.6417	-2.72652	0.0714229
-1.14287	-2.68934	-2.74339	0.0356261
-1.13808	-2.7401	-2.7603	0.0454749
-1.13401	-2.70166	-2.77477	0.0409596
-1.12999	-2.81217	-2.78925	0.052613
-1.126	-2.75665	-2.80372	0.0461385
-1.12139	-2.77832	-2.8206	0.0417349
-1.11683	-2.78713	-2.83743	0.0490309
-1.11296	-2.83477	-2.85182	0.0541174
-1.10848	-2.83879	-2.86856	0.0469418
-1.10405	-2.86476	-2.88525	0.0573114
-1.09967	-2.89511	-2.90185	0.0527828
-1.09533	-2.8878	-2.91836	0.0593279
-1.09103	-2.89748	-2.9348	0.0524049
-1.08678	-2.91869	-2.9511	0.0631617
-1.08257	-2.9361	-2.96728	0.0564415
-1.0778	-2.9648	-2.98561	0.0382875
-1.07367	-2.96751	-3.00151	0.0441074
-1.06959	-3.03283	-3.01723	0.044007
-1.06496	-3.02507	-3.03499	0.0430141
-1.06038	-2.99864	-3.05254	0.0402693
-1.05642	-3.00051	-3.06767	0.0464088
-1.05249	-3.03924	-3.0826	0.0438075
-1.04804	-3.05128	-3.09942	0.0445494
-1.04363	-3.08115	-3.116	0.0475541
-1.03928	-3.09043	-3.1323	0.048294
-1.03496	-3.12394	-3.14832	0.0517075
-1.03069	-3.10884	-3.16409	0.0498998
-1.02646	-3.16033	-3.17956	0.0556658
-1.02227	-3.13786	-3.19474	0.0526348
-1.0176	-3.2331	-3.2115	0.0579584
-1.01298	-3.20894	-3.22787	0.061064
-1.00892	-3.2331	-3.24211	0.064458
-1.0049	-3.2404	-3.25605	0.0648027
-1.00041	-3.25792	-3.27138	0.0600774
-0.99598	-3.25655	-3.2863	0.066753
-0.99157	-3.32329	-3.30094	0.0703817
-0.987247	-3.27409	-3.31509	0.0707836
-0.982925	-3.35602	-3.32903	0.0764403
-0.978645	-3.3703	-3.34266	0.0887563
-0.974448	-3.3469	-3.35583	0.0751518
-0.969805	-3.34882	-3.37021	0.0755256
-0.965652	-3.38762	-3.3829	0.0921853
-0.961539	-3.50219	-3.3953	0.107103
-0.957031	-3.41455	-3.40873	0.0860521
-0.952569	-3.48924	-3.42185	0.100338
-0.948153	-3.46625	-3.43468	0.0943005
-0.943781	-3.46006	-3.44722	0.092062
-0.939453	-3.52695	-3.45949	0.106433
-0.935168	-3.46245	-3.4715	0.0910948
-0.930924	-3.51599	-3.48325	0.102324
-0.926722	-3.51724	-3.49474	0.101877
-0.922559	-3.59966	-3.506	0.122492
-0.918041	-3.51153	-3.51807	0.0907969
-0.913533	-3.6428	-3.52997	0.133442
-0.909495	-3.61894	-3.5405	0.125368
-0.90511	-3.64328	-3.55181	0.120008
-0.900734	-3.55003	-3.56297	0.105666
-0.896436	-3.65217	-3.57379	0.12128
-0.89218	-3.58796	-3.58436	0.113741
-0.887931	-3.57223	-3.59476	0.0996912
-0.883359	-3.65484	-3.6058	0.119886
-0.879229	-3.69408	-3.6156	0.142574
-0.875137	-3.64701	-3.62516	0.116634
-0.870697	-3.68266	-3.63535	0.125553
-0.866301	-3.69408	-3.64524	0.128294
-0.86195	-3.65446	-3.65483	0.116558
-0.857642	-3.63349	-3.66414	0.110132
-0.853376	-3.69527	-3.67318	0.12667
-0.849182	-3.71487	-3.6819	0.132294
-0.844634	-3.69209	-3.69119	0.117813
-0.840162	-3.65426	-3.70015	0.117161
-0.836064	-3.6385	-3.70823	0.113286
-0.831679	-3.73224	-3.71674	0.13002
-0.827339	-3.72856	-3.72505	0.139414
-0.823041	-3.74477	-3.73317	0.132194
-0.818785	-3.71903	-3.74114	0.132387
-0.814543	-3.72178	-3.74905	0.121996
-0.810061	-3.75058	-3.75739	0.129022
-0.805597	-3.88111	-3.76573	0.172816
-0.801205	-3.74961	-3.77401	0.126657
-0.79713	-3.88355	-3.78178	0.18457
-0.792824	-3.79736	-3.79013	0.130217
-0.788239	-3.83454	-3.79922	0.150508
-0.783993	-3.73288	-3.80785	0.118482
-0.779813	-3.89438	-3.81658	0.173109
-0.775648	-3.94363	-3.82554	0.193652
-0.77124	-3.77317	-3.83535	0.120821
-0.766877	-4.0461	-3.8454	0.239737
-0.762557	-3.86326	-3.85574	0.146042
-0.758279	-3.99632	-3.86638	0.210508
-0.754043	-4.06802	-3.87735	0.230468
-0.74958	-3.98799	-3.88935	0.19056
-0.745138	-3.90952	-3.90176	0.157911
-0.740765	-3.92821	-3.91445	0.163907
-0.736435	-4.05879	-3.92746	0.21966
-0.732125	-4.09868	-3.94085	0.239018
-0.72788	-4.01584	-3.95446	0.196411
-0.723653	-4.18101	-3.96841	0.285326
-0.71949	-4.14028	-3.98249	0.258115
-0.715096	-4.01148	-3.99768	0.179914
-0.710768	-4.2634	-4.01292	0.337953
-0.706461	-4.23561	-4.02831	0.2968
-0.701955	-4.17231	-4.04459	0.255151
-0.697734	-4.22793	-4.05995	0.305642
-0.693554	-4.18349	-4.07517	0.259411
-0.689179	-4.15501	-4.09102	0.240591
-0.684849	-4.30247	-4.10654	0.335751
-0.680561	-4.15271	-4.12164	0.23677
-0.676315	-4.19299	-4.13627	0.263597
-0.671865	-4.38691	-4.15115	0.392193
-0.667481	-4.58786	-4.16527	0.657908
-0.66312	-4.01599	-4.17869	0.167476
-0.658823	-4.01718	-4.19123	0.176658
-0.654548	-4.27023	-4.20297	0.299551
-0.650101	-4.42386	-4.21433	0.4265
-0.645699	-4.29495	-4.2247	0.31703
-0.641361	-4.16869	-4.23407	0.242392
-0.637047	-4.30013	-4.24255	0.332486
-0.632775	-4.26523	-4.25014	0.310355
-0.628544	-4.20341	-4.25688	0.269979
-0.624355	-4.22997	-4.26279	0.281915
-0.620006	-4.20242	-4.26818	0.250089
-0.6157	-4.05861	-4.27284	0.187588
-0.611419	-4.19144	-4.27686	0.242101
-0.607004	-4.15225	-4.28042	0.220496
-0.602616	-4.19237	-4.28341	0.241162
-0.598272	-4.33771	-4.28587	0.335869
-0.593988	-4.22472	-4.28784	0.258347
-0.589729	-4.46739	-4.28936	0.450066
-0.585327	-4.34824	-4.2905	0.326961
-0.58097	-4.46597	-4.2912	0.446164
-0.576656	-4.42784	-4.29147	0.390445
-0.572384	-4.35144	-4.29132	0.340951
-0.568154	-4.21109	-4.29074	0.235379
-0.56379	-4.31621	-4.28967	0.298138
-0.559469	-4.3065	-4.28813	0.290074
-0.555175	-4.35567	-4.28614	0.323474
-0.550769	-4.45601	-4.28366	0.388856
-0.546391	-4.14049	-4.28078	0.194824
-0.542239	-4.60573	-4.2777	0.565744
-0.537947	-4.36661	-4.27424	0.311768
-0.533533	-4.38179	-4.27047	0.321714
-0.529163	-4.34446	-4.26664	0.293577
-0.524837	-4.29805	-4.2629	0.262653
-0.520554	-4.46655	-4.25937	0.384788
-0.516313	-4.33656	-4.25614	0.28381
-0.511943	-4.23416	-4.25322	0.218784
-0.507631	-4.20396	-4.25088	0.215184
-0.503361	-4.23161	-4.24921	0.222891
-0.498968	-4.2679	-4.24821	0.243823
-0.494619	-4.13384	-4.24801	0.179881
-0.490327	-4.63717	-4.24864	0.573831
-0.486064	-4.37488	-4.25007	0.314014
-0.481697	-4.67519	-4.25235	0.60655
-0.477373	-4.35159	-4.25537	0.298639
-0.473092	-4.27497	-4.25904	0.24249
-0.4687	-4.23742	-4.26343	0.22218
-0.464364	-4.36613	-4.26825	0.298483
-0.460071	-4.18832	-4.2734	0.198461
-0.455808	-4.10941	-4.27877	0.165757
-0.451451	-4.173	-4.28439	0.19079
-0.447003	-4.16996	-4.29017	0.196276
-0.442746	-4.18425	-4.29563	0.21102
-0.438517	-4.09687	-4.30091	0.16299
-0.434199	-4.19627	-4.30609	0.203042
-0.429796	-4.2645	-4.3111	0.228987
-0.425425	-4.03422	-4.31577	0.138083
-0.421109	-4.26384	-4.32003	0.225375
-0.416835	-4.07406	-4.32391	0.14899
-0.412592	-4.43345	-4.32739	0.327595
-0.408279	-4.1774	-4.33054	0.18063
-0.403876	-4.26372	-4.33333	0.212825
-0.399517	-4.23591	-4.33566	0.20475
-0.395202	-4.2905	-4.33755	0.227676
-0.390929	-4.28493	-4.33901	0.238998
-0.386697	-4.23721	-4.34009	0.211922
-0.382266	-4.44683	-4.34086	0.338892
-0.37789	-4.31122	-4.34133	0.256809
-0.37367	-4.43824	-4.34158	0.347934
-0.369369	-4.41593	-4.34172	0.32409
-0.364999	-4.18197	-4.34181	0.189484
-0.360673	-4.36453	-4.34197	0.288893
-0.356399	-4.41689	-4.34224	0.32626
-0.35204	-4.43381	-4.34271	0.330951
-0.347628	-4.29498	-4.34341	0.240802
-0.343365	-4.15614	-4.34433	0.179615
-0.339144	-4.51412	-4.34544	0.39908
-0.334747	-4.38199	-4.34681	0.287129
-0.330404	-4.316	-4.3483	0.251602
-0.326095	-4.3373	-4.34986	0.256529
-0.321728	-4.15906	-4.35146	0.171819
-0.317404	-4.22729	-4.35297	0.216724
-0.313123	-4.32271	-4.35435	0.28366
-0.308786	-4.19096	-4.35555	0.213809
-0.304492	-4.2185	-4.35652	0.242307
-0.30024	-4.22813	-4.35724	0.251671
-0.295832	-4.14028	-4.35774	0.208711
-0.291477	-4.07746	-4.35802	0.191988
-0.287157	-4.65636	-4.35813	0.739946
-0.282879	-4.38104	-4.35815	0.417926
-0.27856	-4.21111	-4.35815	0.283282
-0.274178	-4.1989	-4.35821	0.294618
-0.269945	-4.00982	-4.3584	0.198501
-0.265656	-4.09426	-4.35875	0.246326
-0.261315	-4.28238	-4.35929	0.40299
-0.256937	-4.23349	-4.36003	0.377396
-0.252596	-4.30712	-4.36091	0.49246
-0.248305	-4.40932	-4.36191	0.666558
-0.243965	-4.11673	-4.36302	0.36604
-0.239676	-4.94656	-4.3642	2.62106
-0.235338	-4.09957	-4.36548	0.39164
-0.230955	-3.95812	-4.36688	0.305907
-0.226623	-3.9172	-4.3684	0.305627
-0.222334	-4.40583	-4.37008	1.05048
-0.218094	-4.08208	-4.37186	0.57576
-0.213802	-3.9182	-4.37372	0.475452
-0.209483	-4.04368	-4.37563	0.918305

## Sheet: Figure 4G
MepS:NlpI	1:1							MepS:NlpI	1:2							MepS:NlpI	1:4
	repeat 1		repeat 2						repeat 1		repeat 2						repeat 1		repeat 2
Residue	I/I0	Error	I/I0	Error	average	SD from two replicates		Residue	I/I0	Error	I/I0	Error	average	SD from two replicates		Residue	I/I0	Error	I/I0	Error	average	SD from two replicates
0								0								0
1								1								1
2								2								2
3								3								3
4								4								4
5								5								5
6	0.0661562	0.03	0.156015	0.027	0.111086	0.0635398		6	0.138412	0.03	0.108936	0.006	0.123674	0.0208432		6	0.117708	0.03	0.116742	0.006	0.117225	0.0006832
7	0.537876	0.014	0.507607	0.006	0.522741	0.0214037		7	0.135984	0.012	0.182223	0.003	0.159103	0.0326954		7	0.0608116	0.012	0.0953623	0.003	0.0780869	0.024431
8	0.580865	0.01	0.630376	0.006	0.605621	0.0350101		8	0.520085	0.01	0.495936	0.002	0.508011	0.0170758		8	0.377637	0.009	0.313479	0.002	0.345558	0.0453663
9	0.644223	0.035	0.712768	0.017	0.678495	0.0484685		9	0.494513	0.033	0.437096	0.009	0.465804	0.0406001		9	0.304763	0.031	0.303614	0.008	0.304188	0.000812045
10	0.612039	0.016	0.743657	0.008	0.677848	0.0930682		10	0.541652	0.016	0.549908	0.005	0.54578	0.00583763		10	0.406598	0.015	0.410508	0.005	0.408553	0.0027645
11								11								11
12								12								12
13	0.530819	0.008	0.590802	0.004	0.56081	0.0424143		13	0.260529	0.007	0.208836	0.002	0.234682	0.0365523		13	0.174971	0.007	0.0817923	0.002	0.128382	0.0658875
14	0.724318	0.01	0.706378	0.005	0.715348	0.0126854		14	0.62566	0.009	0.48926	0.003	0.55746	0.0964493		14	0.362726	0.008	0.311582	0.002	0.337154	0.0361646
15	0.698944	0.013	0.763994	0.005	0.731469	0.0459973		15	0.599631	0.012	0.588754	0.005	0.594192	0.00769103		15	0.280708	0.011	0.250709	0.003	0.265708	0.0212125
16	0.761104	0.011	0.694185	0.005	0.727644	0.0473189		16	0.603674	0.01	0.557116	0.004	0.580395	0.0329216		16	0.319689	0.009	0.262066	0.002	0.290877	0.0407458
17	0.800591	0.005	0.805356	0.002	0.802973	0.00336968		17	0.710595	0.005	0.818913	0.003	0.764754	0.0765927		17	0.338118	0.004	0.306124	0.001	0.322121	0.0226229
18	0.715411	0.012	0.668965	0.006	0.692188	0.0328426		18	0.689173	0.012	0.602659	0.003	0.645916	0.0611746		18	0.414588	0.011	0.353197	0.003	0.383893	0.0434096
19	0.804892	0.025	0.914741	0.012	0.859816	0.077675		19	0.927441	0.026	0.820958	0.013	0.874199	0.0752943		19	0.659335	0.023	0.520536	0.005	0.589936	0.0981455
20	0.723753	0.016	0.811464	0.013	0.767609	0.062021		20	0.858658	0.018	0.870314	0.008	0.864486	0.00824182		20	0.776907	0.017	0.776002	0.007	0.776455	0.000639594
21	0.804851	0.019	0.858764	0.009	0.831808	0.0381218		21	0.884188	0.02	0.91902	0.012	0.901604	0.02463		21	0.782699	0.019	0.712748	0.006	0.747723	0.0494628
22	0.546529	0.04	0.78889	0.042	0.66771	0.171375		22	0.864082	0.046	0.744236	0.014	0.804159	0.0847439		22	0.72948	0.045	0.844298	0.015	0.786889	0.081188
23								23								23
24	0.689019	0.008	0.717569	0.005	0.703294	0.020188		24	0.712362	0.008	0.720018	0.006	0.71619	0.00541345		24	0.519359	0.008	0.505348	0.003	0.512353	0.00990754
25	0.578156	0.007	0.651267	0.004	0.614712	0.0516974		25	0.431493	0.007	0.420263	0.002	0.425878	0.00794046		25	0.210537	0.006	0.280659	0.002	0.245598	0.0495837
26	0.696755	0.008	0.785654	0.004	0.741205	0.0628615		26	0.681814	0.008	0.60839	0.003	0.645102	0.0519184		26	0.436919	0.007	0.379444	0.002	0.408182	0.0406411
27	0.744622	0.01	0.836121	0.01	0.790371	0.0646993		27	0.836965	0.011	0.799109	0.013	0.818037	0.0267679		27	0.678894	0.01	0.640195	0.005	0.659545	0.0273646
28	0.758277	0.016	0.931768	0.012	0.845023	0.122676		28	0.813219	0.016	0.716801	0.009	0.76501	0.0681777		28	0.66189	0.015	0.631954	0.006	0.646922	0.021168
29	0.691701	0.006	0.806615	0.005	0.749158	0.0812564		29	0.684697	0.006	0.568759	0.002	0.626728	0.0819802		29	0.494041	0.006	0.496924	0.002	0.495482	0.00203874
30	0.704368	0.006	0.777698	0.003	0.741033	0.051852		30	0.692014	0.006	0.566608	0.002	0.629311	0.0886754		30	0.484802	0.005	0.502486	0.002	0.493644	0.0125048
31	0.711745	0.006	0.710043	0.003	0.710894	0.00120403		31	0.695387	0.006	0.630421	0.002	0.662904	0.0459379		31	0.47196	0.006	0.558571	0.002	0.515265	0.0612431
32	0.733376	0.006	0.819979	0.004	0.776678	0.0612379		32	0.649251	0.006	0.531303	0.002	0.590277	0.0834013		32	0.434586	0.005	0.31984	0.002	0.377213	0.0811379
33	0.773793	0.01	0.84619	0.005	0.809991	0.051193		33	0.737837	0.01	0.717906	0.013	0.727872	0.0140934		33	0.528319	0.009	0.503424	0.004	0.515871	0.0176039
34	0.724649	0.007	0.838026	0.004	0.781337	0.0801699		34	0.62654	0.007	0.697358	0.016	0.661949	0.0500762		34	0.443066	0.006	0.398944	0.005	0.421005	0.0311992
35	0.634407	0.007	0.690343	0.003	0.662375	0.0395524		35	0.515463	0.007	0.412	0.003	0.463732	0.0731592		35	0.20646	0.006	0.184179	0.002	0.195319	0.0157552
36	0.602431	0.013	0.725835	0.006	0.664133	0.0872595		36	0.453271	0.012	0.349461	0.004	0.401366	0.0734052		36	0.154606	0.011	0.155017	0.003	0.154812	0.000290298
37	0.65146	0.047	0.641298	0.02	0.646379	0.00718573		37	0.38457	0.042	0.281707	0.012	0.333139	0.072735		37	0.210019	0.04	0.158218	0.012	0.184118	0.0366283
38	0.566207	0.067	0.605144	0.036	0.585675	0.0275322		38	0.356829	0.062	0.418757	0.007	0.387793	0.0437896		38	0.255692	0.06	0.330176	0.018	0.292934	0.0526682
39	0.688161	0.028	0.730668	0.013	0.709414	0.0300571		39	0.29073	0.024	0.197836	0.01	0.244283	0.0656859		39	0.0531172	0.023	0.0854822	0.01	0.0692997	0.0228855
40	0.503492	0.017	0.622335	0.009	0.562914	0.0840352		40	0.221819	0.016	0.275388	0.01	0.248603	0.0378793		40	0.0453247	0.016	0.109375	0.01	0.0773499	0.0452904
41	0.496193	0.015	0.660063	0.007	0.578128	0.115874		41	0.351064	0.014	0.394936	0.015	0.373	0.0310225		41	0.104745	0.014	0.173955	0.03	0.13935	0.0489385
42	0.580639	0.015	0.723953	0.016	0.652296	0.101339		42	0.401381	0.014	0.331435	0.008	0.366408	0.0494593		42	0.138503	0.013	0.17231	0.008	0.155407	0.0239049
43								43								43
44	0.537664	0.02	0.49776	0.071	0.517712	0.0282165		44	0.330157	0.019	0.235481	0.011	0.282819	0.0669461		44	0.0360756	0.018	0.060273	0.006	0.0481743	0.0171101
45	0.579748	0.021	0.676719	0.009	0.628233	0.0685688		45	0.395387	0.02	0.416156	0.024	0.405771	0.0146857		45	0.116348	0.018	0.182891	0.025	0.14962	0.0470529
46	0.608586	0.018	0.654629	0.008	0.631607	0.0325578		46	0.428365	0.017	0.442012	0.019	0.435188	0.00965016		46	0.178807	0.015	0.126092	0.018	0.152449	0.0372754
47	0.702117	0.016	0.809044	0.005	0.75558	0.0756091		47	0.472221	0.015	0.490934	0.021	0.481577	0.0132321		47	0.195205	0.014	0.218498	0.019	0.206852	0.0164705
48	0.568636	0.034	0.638773	0.02	0.603705	0.0495946		48	0.438864	0.032	0.537111	0.044	0.487987	0.0694712		48	0.203734	0.03	0.199551	0.039	0.201643	0.00295811
49	0.688688	0.018	0.788389	0.008	0.738538	0.0704995		49	0.371803	0.016	0.467522	0.028	0.419663	0.0676838		49	0.176969	0.015	0.164171	0.055	0.17057	0.00904994
50	0.683298	0.029	0.789357	0.011	0.736327	0.0749948		50	0.359889	0.025	0.382891	0.035	0.37139	0.0162652		50	0.226932	0.024	0.284264	0.029	0.255598	0.0405401
51	0.535214	0.023	0.694345	0.012	0.61478	0.112523		51	0.409497	0.022	0.605549	0.084	0.507523	0.138629		51	0.0977365	0.02	0.0886648	0.072	0.0932007	0.00641466
52	0.57671	0.014	0.756634	0.02	0.666672	0.127225		52	0.386945	0.013	0.348749	0.026	0.367847	0.0270088		52	0.129257	0.012	0.180077	0.014	0.154667	0.0359352
53								53								53
54	0.536932	0.027	0.625813	0.026	0.581373	0.0628485		54	0.257394	0.024	0.306636	0.037	0.282015	0.034819		54	0.0361927	0.024	-0.0448111	-0.036	-0.00430919	0.0572783
55	0.577223	0.019	0.676818	0.008	0.62702	0.0704242		55	0.34391	0.018	0.3867	0.023	0.365305	0.0302569		55	0.109698	0.017	0.221769	0.022	0.165733	0.079246
56	0.566133	0.039	0.602148	0.023	0.584141	0.0254665		56	0.288478	0.036	0.360365	0.017	0.324421	0.050832		56	0.168423	0.035	0.222152	0.017	0.195287	0.0379921
57								57								57
58								58								58
59								59								59
60	0.593048	0.014	0.652535	0.008	0.622792	0.0420633		60	0.305124	0.012	0.275572	0.034	0.290348	0.0208961		60	0.150449	0.012	0.168032	0.029	0.15924	0.0124332
61	0.330807	0.028	0.447784	0.028	0.389295	0.082715		61	0.182755	0.027	0.316673	0.063	0.249714	0.0946945		61	0.0835968	0.027	0.129309	0.159	0.106453	0.0323234
62	0.504919	0.022	0.682703	0.011	0.593811	0.125713		62	0.311898	0.021	0.45196	0.043	0.381929	0.0990395		62	0.12793	0.02	0.22523	0.03	0.17658	0.0688015
63								63								63
64	0.594186	0.024	0.662474	0.009	0.62833	0.0482866		64	0.297752	0.022	0.413391	0.036	0.355572	0.0817692		64	0.0867967	0.021	0.279969	0.04	0.183383	0.136594
65	0.59163	0.022	0.698202	0.014	0.644916	0.075358		65	0.433934	0.021	0.469917	0.033	0.451925	0.0254441		65	0.116649	0.019	0.113001	0.027	0.114825	0.00257936
66								66								66
67								67								67
68	0.588413	0.014	0.740031	0.006	0.664222	0.10721		68	0.390918	0.013	0.278231	0.009	0.334575	0.0796817		68	0.123732	0.012	0.0764966	0.01	0.100114	0.0334007
69	0.567282	0.017	0.605899	0.032	0.586591	0.0273061		69	0.45341	0.017	0.530499	0.028	0.491955	0.0545106		69	0.0724325	0.015	-0.0062774	-0.035	0.0330775	0.0556563
70	0.398087	0.021	0.512122	0.089	0.455104	0.080635		70	0.214602	0.02	0.343896	0.052	0.279249	0.0914252		70	0.0664717	0.019	0.195694	0.069	0.131083	0.0913742
71	0.663381	0.03	0.599916	0.009	0.631649	0.0448762		71	0.398834	0.027	0.394625	0.086	0.396729	0.00297667		71	0.0844684	0.025	0.090739	0.15	0.0876037	0.00443393
72	0.493471	0.021	0.574667	0.012	0.534069	0.0574141		72	0.274682	0.02	0.306798	0.066	0.29074	0.0227097		72	0.0797	0.019	0.0135886	0.048	0.0466443	0.0467479
73	0.569905	0.017	0.635716	0.007	0.602811	0.0465359		73	0.296938	0.015	0.331017	0.042	0.313978	0.0240973		73	0.113904	0.015	0.149157	0.034	0.13153	0.0249277
74	0.567805	0.016	0.67841	0.014	0.623107	0.0782096		74	0.376345	0.015	0.27617	0.038	0.326258	0.0708347		74	0.105916	0.014	0.0571068	0.029	0.0815116	0.0345136
75	0.512451	0.024	0.623889	0.015	0.56817	0.0787988		75	0.335525	0.023	0.346896	0.066	0.34121	0.00804064		75	0.0152241	0.021	-0.0473116	-0.063	-0.0160437	0.0442195
76	0.513023	0.02	0.622019	0.013	0.567521	0.0770716		76	0.291499	0.019	0.2141	0.039	0.252799	0.0547293		76	0.0715961	0.018	0.187845	0.033	0.129721	0.0822004
77	0.544959	0.017	0.512807	0.039	0.528883	0.0227351		77	0.34029	0.016	0.33792	0.02	0.339105	0.00167563		77	0.0778285	0.015	0.0367187	0.033	0.0572736	0.029069
78	0.584109	0.02	0.61456	0.008	0.599334	0.0215321		78	0.328807	0.018	0.436148	0.026	0.382478	0.0759018		78	0.121197	0.017	0.165464	0.02	0.143331	0.0313012
79	0.630941	0.026	0.681146	0.009	0.656044	0.0355005		79	0.439559	0.024	0.464795	0.036	0.452177	0.0178449		79	0.243789	0.022	0.345672	0.04	0.294731	0.0720418
80	0.471158	0.021	0.693386	0.01	0.582272	0.157139		80	0.441892	0.021	0.514813	0.017	0.478353	0.051563		80	0.100771	0.019	0.138641	0.015	0.119706	0.0267779
81	0.575774	0.016	0.685324	0.007	0.630549	0.0774633		81	0.320707	0.015	0.384897	0.026	0.352802	0.0453892		81	0.116563	0.014	0.135534	0.019	0.126049	0.0134149
82	0.668648	0.014	0.727363	0.007	0.698006	0.0415181		82	0.433912	0.013	0.547551	0.025	0.490732	0.0803552		82	0.195885	0.012	0.251448	0.014	0.223667	0.0392887
83	0.650648	0.015	0.813024	0.007	0.731836	0.114817		83	0.356036	0.013	0.401156	0.015	0.378596	0.0319048		83	0.140199	0.013	0.260329	0.014	0.200264	0.0849443
84	0.489649	0.023	0.624114	0.031	0.556882	0.0950806		84	0.337011	0.022	0.36211	0.024	0.349561	0.0177471		84	0.139712	0.021	0.219919	0.036	0.179815	0.0567153
85								85								85
86	0.515046	0.018	0.611496	0.012	0.563271	0.0682003		86	0.289551	0.017	0.520452	0.052	0.405002	0.163272		86	0.0698	0.016	0.129834	0.028	0.0998171	0.0424507
87	0.526084	0.014	0.64365	0.016	0.584867	0.0831318		87	0.326701	0.013	0.343255	0.029	0.334978	0.0117056		87	0.109094	0.012	0.108611	0.053	0.108852	0.000341565
88								88								88
89	0.460811	0.014	0.517563	0.005	0.489187	0.04013		89	0.206072	0.013	0.285318	0.033	0.245695	0.0560358		89	0.117319	0.013	0.00853227	0.028	0.0629256	0.0769238
90	0.529466	0.018	0.553725	0.019	0.541595	0.0171537		90	0.284318	0.017	0.330688	0.028	0.307503	0.0327887		90	0.232667	0.016	0.182955	0.027	0.207811	0.0351517
91	0.603865	0.022	0.659882	0.011	0.631873	0.0396095		91	0.37956	0.02	0.476131	0.021	0.427845	0.0682857		91	0.0787412	0.019	0.166772	0.019	0.122756	0.0622469
92	0.55354	0.016	0.645784	0.008	0.599662	0.0652266		92	0.311361	0.015	0.406962	0.029	0.359161	0.0676003		92	0.0784121	0.014	0.118088	0.027	0.09825	0.0280551
93	0.588726	0.027	0.696102	0.011	0.642414	0.0759262		93	0.511081	0.026	0.459237	0.043	0.485159	0.0366593		93	0.162693	0.023	0.275375	0.213	0.219034	0.079678
94	0.615062	0.016	0.6093	0.049	0.612181	0.00407461		94	0.408561	0.014	0.468772	0.024	0.438666	0.0425762		94	0.148271	0.013	0.185032	0.022	0.166651	0.0259936
95	0.669239	0.018	0.772755	0.007	0.720997	0.0731969		95	0.369407	0.016	0.398572	0.042	0.38399	0.0206225		95	0.128685	0.015	0.209523	0.025	0.169104	0.0571611
96	0.60487	0.015	0.508825	0.037	0.556848	0.0679141		96	0.376051	0.014	0.435223	0.015	0.405637	0.0418415		96	0.130336	0.013	0.0724612	0.03	0.101399	0.0409238
97	0.632297	0.011	0.693836	0.008	0.663066	0.0435141		97	0.432843	0.01	0.47123	0.008	0.452036	0.0271439		97	0.190851	0.01	0.203353	0.007	0.197102	0.00884073
98	0.568682	0.013	0.658637	0.006	0.61366	0.0636076		98	0.417014	0.012	0.303796	0.008	0.360405	0.0800573		98	0.169967	0.011	0.187681	0.009	0.178824	0.0125262
99	0.623701	0.012	0.735669	0.008	0.679685	0.0791731		99	0.392006	0.011	0.439943	0.014	0.415974	0.0338963		99	0.201696	0.01	0.229244	0.01	0.21547	0.0194796
100	0.55113	0.03	0.565313	0.057	0.558221	0.0100289		100	0.518651	0.03	0.444921	0.017	0.481786	0.0521349		100	0.18645	0.027	0.294654	0.016	0.240552	0.0765114
101	0.645327	0.034	0.761958	0.025	0.703642	0.0824703		101	0.559682	0.049	0.521246	0.017	0.540464	0.0271783		101	0.130912	0.029	0.0685451	0.01	0.0997286	0.0441002
102	0.659646	0.012	0.730522	0.008	0.695084	0.0501167		102	0.408714	0.011	0.321394	0.003	0.365054	0.0617447		102	0.203228	0.011	0.137827	0.003	0.170527	0.0462455
103	0.618194	0.011	0.6764	0.005	0.647297	0.0411575		103	0.460554	0.01	0.43826	0.01	0.449407	0.0157643		103	0.183371	0.01	0.161209	0.004	0.17229	0.015671
104	0.601473	0.021	0.667099	0.008	0.634286	0.0464052		104	0.255918	0.019	0.130801	0.007	0.19336	0.0884714		104	0.105187	0.018	0.095355	0.007	0.100271	0.00695223
105	0.513058	0.015	0.602499	0.008	0.557778	0.0632442		105	0.375506	0.015	0.280137	0.019	0.327821	0.067436		105	0.165293	0.014	0.104108	0.005	0.134701	0.0432637
106	0.529358	0.023	0.645076	0.019	0.587217	0.0818249		106	0.379362	0.022	0.357044	0.021	0.368203	0.0157811		106	0.0995716	0.021	0.148394	0.02	0.123983	0.0345228
107	0.592686	0.015	0.705823	0.015	0.649254	0.0800002		107	0.36635	0.014	0.473071	0.016	0.419711	0.0754635		107	0.138094	0.013	0.221941	0.015	0.180018	0.0592892
108	0.579543	0.019	0.564773	0.008	0.572158	0.0104436		108	0.268809	0.017	0.366925	0.035	0.317867	0.0693784		108	0.0600385	0.017	-0.0274295	-0.028	0.0163045	0.0618492
109	0.615098	0.022	0.633774	0.007	0.624436	0.0132058		109	0.354604	0.02	0.279062	0.057	0.316833	0.0534161		109	0.0999512	0.019	0.209411	0.028	0.154681	0.0773996
110	0.687136	0.019	0.698272	0.008	0.692704	0.00787442		110	0.391452	0.017	0.277711	0.01	0.334582	0.0804272		110	0.155408	0.016	0.16322	0.008	0.159314	0.00552372
111	0.711549	0.034	0.79123	0.011	0.751389	0.0563431		111	0.336836	0.03	0.26675	0.041	0.301793	0.0495584		111	0.134487	0.028	0.227574	0.043	0.181031	0.0658218
112	0.607741	0.024	0.662473	0.008	0.635107	0.038701		112	0.441273	0.023	0.323696	0.012	0.382485	0.0831394		112	0.117413	0.021	0.192866	0.012	0.155139	0.0533532
113	0.517877	0.013	0.611601	0.015	0.564739	0.0662727		113	0.331679	0.012	0.223115	0.054	0.277397	0.0767661		113	0.0408293	0.012	-0.053849	-0.057	-0.00650988	0.0669477
114								114								114
115								115								115
116								116								116
117	0.640037	0.013	0.732371	0.006	0.686204	0.0652898		117	0.438614	0.012	0.354854	0.028	0.396734	0.0592273		117	0.161441	0.011	0.226467	0.025	0.193954	0.0459801
118	0.649117	0.017	0.693286	0.01	0.671202	0.0312319		118	0.445043	0.016	0.41435	0.006	0.429697	0.0217031		118	0.246879	0.015	0.313574	0.006	0.280226	0.0471607
119	0.555593	0.019	0.584467	0.008	0.57003	0.0204166		119	0.331842	0.018	0.480419	0.089	0.40613	0.10506		119	0.0557734	0.017	0.152913	0.052	0.104343	0.0686879
120	0.556783	0.023	0.637053	0.026	0.596918	0.0567595		120	0.449634	0.022	0.503549	0.08	0.476592	0.038123		120	0.0986481	0.02	0.0471866	0.187	0.0729174	0.0363887
121	0.549503	0.021	0.634154	0.01	0.591829	0.0598572		121	0.264163	0.019	0.411347	0.077	0.337755	0.104075		121	0.115803	0.019	0.00844397	0.074	0.0621234	0.0759142
122	0.573755	0.023	0.635389	0.009	0.604572	0.0435821		122	0.339206	0.021	0.430493	0.076	0.384849	0.0645497		122	0.0724119	0.02	0.0386639	0.07	0.0555379	0.0238634
123	0.561154	0.019	0.612618	0.008	0.586886	0.0363905		123	0.327015	0.018	0.265976	0.015	0.296495	0.0431611		123	0.0414993	0.017	0.161971	0.015	0.101735	0.0851864
124								124								124
125								125								125
126								126								126
127	0.567398	0.018	0.650818	0.014	0.609108	0.0589866		127	0.319152	0.016	0.330968	0.012	0.32506	0.00835457		127	0.0848305	0.016	0.15435	0.011	0.11959	0.0491579
128	0.625269	0.013	0.751191	0.007	0.68823	0.0890401		128	0.44385	0.012	0.466913	0.008	0.455382	0.016308		128	0.21642	0.011	0.136612	0.007	0.176516	0.0564333
129	0.610032	0.019	0.692276	0.008	0.651154	0.0581556		129	0.338275	0.017	0.371876	0.016	0.355075	0.0237592		129	0.0863486	0.016	-0.000293945	-0.015	0.0430273	0.0612655
130	0.504128	0.022	0.559011	0.018	0.531569	0.0388082		130	0.308333	0.021	0.445899	0.032	0.377116	0.0972734		130	0.118929	0.02	0.0802087	0.029	0.0995688	0.0273793
131	0.571937	0.019	0.6868	0.008	0.629369	0.08122		131	0.363375	0.018	0.257964	0.016	0.31067	0.0745375		131	0.117368	0.017	0.119711	0.01	0.118539	0.00165705
132	0.482937	0.034	0.488842	0.014	0.48589	0.00417534		132	0.386209	0.032	0.534487	0.102	0.460348	0.104848		132	0.173164	0.031	0.193123	0.109	0.183144	0.0141132
133	0.374596	0.025	0.547727	0.029	0.461161	0.122422		133	0.32306	0.024	0.398559	0.052	0.36081	0.0533854		133	0.0263649	0.023	-0.0562785	-0.044	-0.0149568	0.0584377
134								134								134
135								135								135
136								136								136
137	0.626886	0.017	0.666515	0.007	0.6467	0.0280219		137	0.388054	0.016	0.238002	0.028	0.313028	0.106102		137	0.129892	0.015	0.316404	0.043	0.223148	0.131884
138	0.567346	0.017	0.642682	0.01	0.605014	0.0532704		138	0.266919	0.016	0.149948	0.022	0.208433	0.0827108		138	0.115246	0.015	0.23585	0.039	0.175548	0.0852799
139	0.521458	0.037	0.569903	0.019	0.545681	0.0342559		139	0.226378	0.034	0.254116	0.094	0.240247	0.0196132		139	0.0945035	0.033	0.133973	0.064	0.114238	0.027909
140	0.361471	0.044	0.384266	0.043	0.372869	0.0161187		140	0.335403	0.044	0.466643	0.068	0.401023	0.0928011		140	-0.017301	-0.042	-0.0398593	-0.052	-0.0285802	0.0159511
141	0.604214	0.015	0.69502	0.006	0.649617	0.0642092		141	0.367011	0.013	0.230099	0.013	0.298555	0.0968113		141	0.15629	0.013	0.262856	0.028	0.209573	0.0753538
142	0.613107	0.017	0.708774	0.007	0.66094	0.0676471		142	0.326321	0.015	0.208604	0.009	0.267462	0.083238		142	0.164191	0.014	0.127101	0.009	0.145646	0.0262263
143	0.463686	0.022	0.543922	0.019	0.503804	0.0567354		143	0.287822	0.021	0.380064	0.016	0.333943	0.0652248		143	0.0666429	0.02	0.159465	0.015	0.113054	0.0656352
144	0.640008	0.016	0.755703	0.007	0.697855	0.0818085		144	0.36411	0.015	0.293855	0.008	0.328983	0.0496776		144	0.048279	0.014	0.138877	0.008	0.0935779	0.0640624
145	0.674734	0.014	0.75469	0.006	0.714712	0.0565379		145	0.427842	0.013	0.374409	0.008	0.401125	0.0377825		145	0.222521	0.012	0.17683	0.007	0.199675	0.0323084
146								146								146
147	0.560962	0.017	0.663457	0.016	0.612209	0.072475		147	0.297125	0.016	0.189984	0.009	0.243555	0.0757597		147	0.0557284	0.015	0.0520668	0.009	0.0538976	0.00258913
148	0.627607	0.017	0.664652	0.033	0.64613	0.0261948		148	0.372159	0.016	0.336354	0.01	0.354256	0.0253181		148	0.123223	0.015	0.106213	0.009	0.114718	0.0120283
149	0.675781	0.017	0.730048	0.007	0.702914	0.0383721		149	0.391887	0.015	0.501368	0.011	0.446627	0.0774149		149	0.140356	0.014	0.152969	0.01	0.146662	0.00891934
150	0.578777	0.012	0.550882	0.023	0.564829	0.019725		150	0.408334	0.011	0.339636	0.007	0.373985	0.0485763		150	0.148157	0.01	0.0598726	0.004	0.104015	0.0624263
151	0.68349	0.019	0.715457	0.007	0.699473	0.0226039		151	0.412012	0.017	0.296917	0.012	0.354465	0.0813839		151	0.198438	0.016	0.159997	0.007	0.179217	0.0271824
152	0.668883	0.014	0.641069	0.017	0.654976	0.0196678		152	0.444618	0.013	0.310791	0.007	0.377705	0.0946297		152	0.143074	0.012	0.139093	0.007	0.141084	0.00281498
153	0.567901	0.026	0.626292	0.039	0.597096	0.0412884		153	0.181218	0.023	0.0537424	0.026	0.11748	0.0901386		153	0.102295	0.023	0.206768	0.031	0.154532	0.0738734
154	0.708048	0.015	0.755243	0.006	0.731645	0.0333717		154	0.440461	0.013	0.530937	0.029	0.485699	0.0639761		154	0.169626	0.012	0.234815	0.024	0.20222	0.0460952
155	0.665514	0.014	0.723836	0.006	0.694675	0.0412398		155	0.377567	0.012	0.259634	0.05	0.318601	0.0833908		155	0.193439	0.012	0.266325	0.05	0.229882	0.0515381
156	0.594246	0.019	0.6487	0.008	0.621473	0.0385046		156	0.288115	0.017	0.252702	0.031	0.270409	0.0250403		156	0.0663101	0.016	0.0382008	0.021	0.0522555	0.0198763
157	0.541075	0.02	0.605722	0.021	0.573399	0.0457124		157	0.363462	0.019	0.284264	0.012	0.323863	0.0560014		157	0.0944298	0.018	0.179691	0.014	0.13706	0.0602888
158	0.603602	0.035	0.669084	0.015	0.636343	0.0463024		158	0.208065	0.03	0.312979	0.026	0.260522	0.074185		158	0.0863164	0.03	0.0247198	0.024	0.0555181	0.0435553
159	0.624001	0.021	0.662142	0.008	0.643071	0.0269697		159	0.28844	0.018	0.279068	0.01	0.283754	0.00662697		159	0.0681015	0.017	-0.0038275	-0.01	0.032137	0.0508615
160	0.807802	0.036	0.745666	0.014	0.776734	0.0439371		160	0.599734	0.033	0.492078	0.023	0.545906	0.076124		160	0.250102	0.029	0.29431	0.019	0.272206	0.0312594
mean	0.599024		0.6699					mean	0.414629		0.410299					mean	0.188063		0.199665
mean SD	0.0993371		0.101994					mean SD	0.157146		0.156486					mean SD	0.160142		0.161361

## Sheet: Figure 5B
Frames	Abs. or Conc/2.	Frames	I0	Rg	R^2
0	0.000745	0
0.430455	0.0006715	1
0.860909	0.001035	2
1.29136	0.000532	3
1.72182	0.0014065	4
2.15227	0.000967	5
2.58273	0.0011965	6
3.01318	0.00069	7
3.44364	0.000676	8
3.87409	0.00053	9
4.30455	0.000969	10
4.735	0.000253	11
5.16545	0.000686	12
5.59591	0.0004495	13
6.02636	0.001294	14
6.45682	0.00082	15
6.88727	0.0010955	16
7.31773	0.0008735	17
7.74818	0.0007785	18
8.17864	0.000116	19
8.60909	0.0009685	20
9.03955	0.000862	21
9.47	0.00086	22
9.90045	0.0014715	23
10.3309	0.0013055	24
10.7614	0.0007255	25
11.1918	0.0010195	26
11.6223	0.0009475	27
12.0527	0.001452	28
12.4832	0.000809	29
12.9136	0.0009565	30
13.3441	0.0006205	31
13.7745	0.0006275	32
14.205	0.0007285	33
14.6355	0.001045	34
15.0659	0.001333	35
15.4964	0.0008655	36
15.9268	0.001254	37
16.3573	0.0016	38
16.7877	0.0012185	39
17.2182	0.000965	40	0.00151
17.6486	0.000772	41	0.003549
18.0791	0.0009435	42	0.005365
18.5095	0.0006935	43	0.003876
18.94	0.000954	44	0.005111
19.3705	0.0009745	45	0.004294
19.8009	0.001415	46	0.004932
20.2314	0.0008925	47	0.00765
20.6618	0.001064	48	0.006584
21.0923	0.000997	49	0.008856
21.5227	0.000999	50	0.0091
21.9532	0.0016155	51	0.010113
22.3836	0.001232	52	0.012105
22.8141	0.0012575	53	0.013805
23.2445	0.0008355	54	0.014322
23.675	0.00121	55	0.016994
24.1055	0.000865	56	0.019484
24.5359	0.0012205	57	0.020325
24.9664	0.001664	58	0.022648
25.3968	0.001028	59	0.023901
25.8273	0.0013855	60	0.027216
26.2577	0.001335	61	0.02978
26.6882	0.0015435	62	0.03371
27.1186	0.00097	63	0.037861
27.5491	0.0005275	64	0.042282
27.9795	0.0009745	65	0.046843
28.41	0.0008365	66	0.052121
28.8405	0.0012355	67	0.05961
29.2709	0.0005575	68	0.066863
29.7014	0.000994	69	0.07547
30.1318	0.000984	70	0.083827
30.5623	0.001069	71	0.093384
30.9927	0.0012155	72	0.104603
31.4232	0.0009255	73	0.115195
31.8536	0.001304	74	0.126134
32.2841	0.001089	75	0.139246
32.7145	0.0004195	76	0.151149
33.145	0.0012845	77	0.163112
33.5755	0.0014095	78	0.172613
34.0059	0.00105	79	0.181181
34.4364	0.000909	80	0.193279
34.8668	0.001329	81	0.19998	55.0145	0.998119
35.2973	0.000892	82	0.204082	54.3259	0.997129
35.7277	0.000784	83	0.208709	54.4498	0.996843
36.1582	0.0006245	84	0.209223	53.8963	0.996981
36.5886	0.0009885	85	0.210012	54.2172	0.997775
37.0191	0.0008985	86	0.209338	54.2072	0.995528
37.4495	0.0013935	87	0.207014	54.6288	0.997045
37.88	0.001821	88	0.199496	53.6876	0.997146
38.3105	0.0013165	89	0.196396	54.3943	0.996532
38.7409	0.0013965	90	0.188173
39.1714	0.0013045	91	0.183089
39.6018	0.0014035	92	0.175019
40.0323	0.001805	93	0.169239
40.4627	0.001426	94	0.161316
40.8932	0.001313	95	0.152981
41.3236	0.001355	96	0.146969
41.7541	0.0018305	97	0.139248
42.1845	0.001279	98	0.130369
42.615	0.001532	99	0.123486
43.0455	0.0013785	100	0.115553
43.4759	0.001363	101	0.108354
43.9064	0.0017555	102	0.101841
44.3368	0.0019305	103	0.095968
44.7673	0.002011	104	0.089497
45.1977	0.0015685	105	0.084236
45.6282	0.001787	106	0.07848
46.0586	0.001912	107	0.072621
46.4891	0.0021675	108	0.068197
46.9195	0.002717	109	0.062843
47.35	0.002269	110	0.057645
47.7805	0.0030535	111	0.054392
48.2109	0.0034425	112	0.051514
48.6414	0.0028765	113	0.047877
49.0718	0.0035015	114	0.046466
49.5023	0.0033535	115	0.042798
49.9327	0.0040535	116	0.03963
50.3632	0.00376	117	0.036493
50.7936	0.0043325	118	0.035621
51.2241	0.0046555	119	0.033933
51.6545	0.0047985	120	0.031787
52.085	0.0051945	121	0.029044
52.5155	0.0056705	122	0.028284
52.9459	0.006122	123	0.026443
53.3764	0.0063415	124	0.025597
53.8068	0.006589	125	0.023862
54.2373	0.0075835	126	0.023335
54.6677	0.006961	127	0.021825
55.0982	0.008207	128	0.020338
55.5286	0.007913	129	0.019089
55.9591	0.0082625	130	0.019327
56.3895	0.0089465	131	0.018341
56.82	0.009329	132	0.017416
57.2505	0.0098275	133	0.018023
57.6809	0.010453	134	0.017399
58.1114	0.0109185	135	0.015881
58.5418	0.0116925	136	0.015681
58.9723	0.0127445	137	0.014857
59.4027	0.012902	138	0.014446
59.8332	0.01309	139	0.01446
60.2636	0.014373	140	0.013477
60.6941	0.014625	141	0.012984
61.1245	0.0157345	142	0.013015
61.555	0.0163765	143	0.01249
61.9855	0.01819	144	0.01213
62.4159	0.0183535	145	0.01215
62.8464	0.01965	146	0.011841
63.2768	0.020704	147	0.011559
63.7073	0.022288	148	0.011024
64.1377	0.024047	149	0.011105
64.5682	0.0246105	150	0.011146
64.9986	0.0265715	151	0.011151
65.4291	0.0281375	152	0.01141
65.8595	0.030236	153	0.011041
66.29	0.0317735	154	0.011053
66.7205	0.03411	155	0.010818
67.1509	0.0363195	156	0.011759
67.5814	0.038753	157	0.012321
68.0118	0.041364	158	0.012092
68.4423	0.043953	159	0.012632
68.8727	0.0469755	160	0.013899
69.3032	0.049612	161	0.015014
69.7336	0.0528725	162	0.016361
70.1641	0.055899	163	0.018019
70.5945	0.059188	164	0.019024
71.025	0.062283	165	0.022293
71.4555	0.065216	166	0.023887	37.807	0.784043
71.8859	0.0692635	167	0.026971	38.7674	0.752512
72.3164	0.0722905	168	0.029083	34.5586	0.774128
72.7468	0.076009	169	0.032819	33.2783	0.854177
73.1773	0.0796055	170	0.035797	33.1899	0.842593
73.6077	0.0835285	171	0.039293	33.3808	0.827292
74.0382	0.0864095	172	0.040845	29.3858	0.842717
74.4686	0.090219	173	0.042923	27.6835	0.841441
74.8991	0.0933315	174	0.045527	31.9125	0.795263
75.3295	0.0964095	175	0.0465	32.1839	0.859495
75.76	0.0999835	176	0.045747	31.0223	0.810966
76.1905	0.103212	177	0.045751	32.413	0.894312
76.6209	0.106791	178	0.044565	30.2527	0.779621
77.0514	0.110079	179	0.043488	29.7162	0.816998
77.4818	0.11225	180	0.042281	30.3608	0.876794
77.9123	0.115446	181	0.040918	30.0907	0.822798
78.3427	0.117907	182	0.040128	31.4215	0.821646
78.7732	0.121084	183	0.03894	31.1914	0.769179
79.2036	0.123464	184	0.037268	31.1675	0.743311
79.6341	0.124998	185	0.036371	32.6935	0.788722
80.0645	0.127929	186	0.035245	33.043	0.882333
80.495	0.129466	187	0.033236	33.4129	0.868021
80.9255	0.13176	188	0.032039	34.9412	0.807719
81.3559	0.13368	189	0.029565	30.8774	0.72225
81.7864	0.135352	190	0.028537
82.2168	0.135758	191	0.02669
82.6473	0.137096	192	0.024696
83.0777	0.138336	193	0.024771
83.5082	0.139113	194	0.022112
83.9386	0.139401	195	0.020665
84.3691	0.139378	196	0.02059
84.7995	0.139916	197	0.018964
85.23	0.140013	198	0.017365
85.6605	0.140048	199	0.016108
86.0909	0.139886	200	0.0153
86.5214	0.139744	201	0.014323
86.9518	0.138471	202	0.013595
87.3823	0.138416	203	0.01206
87.8127	0.137737	204	0.012403
88.2432	0.136699	205	0.010564
88.6736	0.136268	206	0.010513
89.1041	0.134342	207	0.010684
89.5345	0.133127	208	0.010364
89.965	0.132164	209	0.009284
90.3955	0.130779	210	0.009109
90.8259	0.130133	211	0.008437
91.2564	0.128146	212	0.007855
91.6868	0.125997	213	0.007459
92.1173	0.123712	214	0.007658
92.5477	0.120331	215	0.007198
92.9782	0.118354	216	0.006137
93.4086	0.115912	217	0.006145
93.8391	0.113255	218	0.006172
94.2695	0.11163	219	0.00623
94.7	0.10911	220	0.006152
95.1305	0.106958	221	0.006641
95.5609	0.104808	222	0.006152
95.9914	0.103613	223	0.006436
96.4218	0.101253	224	0.006197
96.8523	0.0995085	225	0.006176
97.2827	0.098375	226	0.0064
97.7132	0.0957195	227	0.005962
98.1436	0.0944455	228	0.004995
98.5741	0.0927185	229	0.005508
99.0045	0.0905135	230	0.004937
99.435	0.0894095	231	0.004486
99.8655	0.0872395	232	0.003666
100.296	0.0859925	233	0.003826
100.726	0.0839305	234	0.003134
101.157	0.0818395	235	0.003815
101.587	0.0802105	236	0.003488
102.018	0.0793105	237	0.00344
102.448	0.076908	238	0.00329
102.879	0.0755265	239	0.00275
103.309	0.0741365	240	0.00331
103.74	0.072582	241	0.002894
104.17	0.0706305	242	0.003047
104.6	0.0695525	243	0.003104
105.031	0.068275	244	0.004348
105.461	0.066101	245	0.003407
105.892	0.064867	246	0.003085
106.322	0.063899	247	0.003167
106.753	0.0625345	248	0.001996
107.183	0.060925	249	0.00224
107.614	0.059341	250	0.001242
108.044	0.05833	251	0.001558
108.475	0.0568345	252	0.001324
108.905	0.0558825	253	0.001234
109.335	0.0543495	254	0.001083
109.766	0.054063	255	0.000705
110.196	0.0520185	256	NaN
110.627	0.051032	257	NaN
111.057	0.0503785	258	NaN
111.488	0.049519	259	NaN
111.918	0.0480915	260	NaN
112.349	0.0474065	261	NaN
112.779	0.046355	262	NaN
113.21	0.0456275	263	NaN
113.64	0.0443045	264	NaN
114.07	0.0435565	265	NaN
114.501	0.042584	266	NaN
114.931	0.041671	267	NaN
115.362	0.041277	268	NaN
115.792	0.040841	269	NaN
116.223	0.0402255	270	NaN
116.653	0.039239	271	NaN
117.084	0.03901	272	NaN
117.514	0.037745	273	NaN
117.945	0.0380275	274	NaN
118.375	0.0370695	275	NaN
118.805	0.036669	276	NaN
119.236	0.0358715	277	NaN
119.666	0.035547	278	NaN
120.097	0.0345785	279	NaN
120.527	0.034224	0	0
120.958	0.0337255	0	0
121.388	0.033402	0	0
121.819	0.03315	0	0
122.249	0.0324905	0	0
122.68	0.0314735	0	0
123.11	0.0320225	0	0
123.54	0.0309095	0	0
123.971	0.03112	0	0
124.401	0.0301325	0	0
124.832	0.029804	0	0
125.262	0.0288765	0	0
125.693	0.028776	0	0
126.123	0.0286765	0	0
126.554	0.027628	0	0
126.984	0.027727	0	0
127.415	0.0274985	0	0
127.845	0.0270155	0	0
128.275	0.026912	0	0
128.706	0.026569	0	0
129.136	0.0262815	0	0
129.567	0.0256875	0	0
129.997	0.02515	0	0
130.428	0.0257825	0	0
130.858	0.0247495	0	0
131.289	0.024745	0	0
131.719	0.02447	0	0
132.15	0.0250155	0	0
132.58	0.0237515	0	0
133.01	0.023734	0	0
133.441	0.023067	0	0
133.871	0.0230395	0	0
134.302	0.0230935	0	0
134.732	0.0227085	0	0
135.163	0.022469	0	0
135.593	0.022687	0	0
136.024	0.0223995	0	0
136.454	0.021957	0	0
136.885	0.0221915	0	0
137.315	0.0216175	0	0
137.745	0.021647	0	0
138.176	0.020909	0	0
138.606	0.0213455	0	0
139.037	0.0212955	0	0
139.467	0.020597	0	0
139.898	0.020676	0	0
140.328	0.0204835	0	0
140.759	0.020904	0	0
141.189	0.020613	0	0
141.62	0.020601	0	0
142.05	0.020284	0	0
142.48	0.0199285	0	0
142.911	0.01978	0	0
143.341	0.01995	0	0
143.772	0.020193	0	0
144.202	0.0205545	0	0
144.633	0.0203285	0	0
145.063	0.020588	0	0
145.494	0.0205655	0	0
145.924	0.020039	0	0
146.355	0.020914	0	0
146.785	0.020559	0	0
147.215	0.0206685	0	0
147.646	0.021409	0	0
148.076	0.0212165	0	0
148.507	0.022184	0	0
148.937	0.0218845	0	0
149.368	0.0224835	0	0
149.798	0.0224505	0	0
150.229	0.022991	0	0
150.659	0.0234705	0	0
151.09	0.024361	0	0
151.52	0.024889	0	0
151.95	0.0257035	0	0	0
152.381	0.026539	0	0	0
152.811	0.0281235	0	0	0
153.242	0.028731	0	0	0
153.672	0.0304885	0	0	0
154.103	0.032559	0	0	0
154.533	0.0350545	0	0	0
154.964	0.036814	0	0	0
155.394	0.0387535	0	0	0
155.825	0.0420005	0	0	0
156.255	0.0452575	0	0	0
156.685	0.048528	0	0	0
157.116	0.052659	0	0	0
157.546	0.0563	0	0	0
157.977	0.0608005	0	0	0
158.407	0.0660305	0	0	0
158.838	0.071048	0	0	0
159.268	0.076006	0	0	0
159.699	0.081352	0	0	0
160.129	0.086468	0	0	0
160.56	0.091692	0	0	0
160.99	0.0979345	0	0	0
161.42	0.103628	0	0	0
161.851	0.11007	0	0	0
162.281	0.115731	0	0	0
162.712	0.121738	0	0	0
163.142	0.128253	0	0	0
163.573	0.13443	0	0	0
164.003	0.141212	0	0	0
164.434	0.148611	0	0	0
164.864	0.153836	0	0	0
165.295	0.160021	0	0	0
165.725	0.165951	0	0	0
166.155	0.171881	0	0	0
166.586	0.179908	0	0	0
167.016	0.184196	0	0	0
167.447	0.190163	0	0	0
167.877	0.194811	0	0	0
168.308	0.199014	0	0	0
168.738	0.203739	0	0	0
169.169	0.20763	0	0	0
169.599	0.211726	0	0	0
170.03	0.215059	0	0	0
170.46	0.217147	0	0	0
170.89	0.218643	0	0	0
171.321	0.22114	0	0	0
171.751	0.221762	0	0	0
172.182	0.222663	0	0	0
172.612	0.224014	0	0	0
173.043	0.224367	0	0	0
173.473	0.223855	0	0	0
173.904	0.224025	0	0	0
174.334	0.222918	0	0	0
174.765	0.223367	0	0	0
175.195	0.221464	0	0	0
175.625	0.220436	0	0	0
176.056	0.219478	0	0	0
176.486	0.218052	0	0	0
176.917	0.216881	0	0	0
177.347	0.214766	0	0	0
177.778	0.2136	0	0	0
178.208	0.209135	0	0	0
178.639	0.204209	0	0	0
179.069	0.197769	0	0	0
179.5	0.194071	0	0	0
179.93	0.190196	0	0	0
180.36	0.186093	0	0	0
180.791	0.183151	0	0	0
181.221	0.181252	0	0	0
181.652	0.17772	0	0	0
182.082	0.175597	0	0	0
182.513	0.173508	0	0	0
182.943	0.169633	0	0	0
183.374	0.167412	0	0	0
183.804	0.164988	0	0	0
184.235	0.162183	0	0	0
184.665	0.158905	0	0	0
185.095	0.156397	0	0	0
185.526	0.15327	0	0	0
185.956	0.150091	0	0	0
186.387	0.14719	0	0	0
186.817	0.144174	0	0	0
187.248	0.140626	0	0	0
187.678	0.137723	0	0	0
188.109	0.135225	0	0	0
188.539	0.13178	0	0	0
188.97	0.128834	0	0	0
189.4	0.125866	0	0	0
189.83	0.122647	0	0	0
190.261	0.12003	0	0	0
190.691	0.116376	0	0	0
191.122	0.114127	0	0	0
191.552	0.110528	0	0	0
191.983	0.108283	0	0	0	0
192.413	0.105107	0	0	0	0
192.844	0.102532	0	0	0	0
193.274	0.100024	0	0	0	0
193.705	0.0972665	0	0	0	0
194.135	0.0951215	0	0	0	0
194.565	0.0926255	0	0	0	0
194.996	0.0900415	0	0	0	0
195.426	0.0881915	0	0	0	0
195.857	0.0864105	0	0	0	0
196.287	0.083982	0	0	0	0
196.718	0.0815565	0	0	0	0
197.148	0.08014	0	0	0	0
197.579	0.078172	0	0	0	0
198.009	0.076561	0	0	0	0
198.44	0.074565	0	0	0	0
198.87	0.0724695	0	0	0	0
199.3	0.0720885	0	0	0	0
199.731	0.069192	0	0	0	0
200.161	0.0676835	0	0	0	0
200.592	0.0665995	0	0	0	0
201.022	0.0655105	0	0	0	0
201.453	0.063559	0	0	0	0
201.883	0.0624765	0	0	0	0
202.314	0.0618265	0	0	0	0
202.744	0.059953	0	0	0	0
203.175	0.058811	0	0	0	0
203.605	0.0580095	0	0	0	0
204.035	0.056317	0	0	0	0
204.466	0.055605	0	0	0	0
204.896	0.054122	0	0	0	0
205.327	0.05384	0	0	0	0
205.757	0.052598	0	0	0	0
206.188	0.051193	0	0	0	0
206.618	0.0504925	0	0	0	0
207.049	0.0497925	0	0	0	0
207.479	0.048658	0	0	0	0
207.91	0.0483195	0	0	0	0
208.34	0.0465305	0	0	0	0
208.77	0.0461765	0	0	0	0
209.201	0.044786	0	0	0	0
209.631	0.0443365	0	0	0	0
210.062	0.0426895	0	0	0	0
210.492	0.0418185	0	0	0	0
210.923	0.04076	0	0	0	0
211.353	0.0390115	0	0	0	0
211.784	0.0387465	0	0	0	0
212.214	0.0375095	0	0	0	0
212.645	0.036369	0	0	0	0
213.075	0.0353605	0	0	0	0
213.505	0.0339755	0	0	0	0
213.936	0.0325825	0	0	0	0
214.366	0.031718	0	0	0	0
214.797	0.030395	0	0	0	0
215.227	0.0298755	0	0	0	0
215.658	0.028975	0	0	0	0
216.088	0.027442	0	0	0	0
216.519	0.027117	0	0	0	0
216.949	0.026135	0	0	0	0
217.38	0.025344	0	0	0	0
217.81	0.0246735	0	0	0	0
218.24	0.024194	0	0	0	0
218.671	0.023609	0	0	0	0
219.101	0.02324	0	0	0	0
219.532	0.023322	0	0	0	0
219.962	0.0225655	0	0	0	0
220.393	0.022259	0	0	0	0
220.823	0.022069	0	0	0	0
221.254	0.0215845	0	0	0	0
221.684	0.021789	0	0	0	0
222.115	0.0219165	0	0	0	0
222.545	0.02184	0	0	0	0
222.975	0.0211685	0	0	0	0
223.406	0.0214285	0	0	0	0
223.836	0.0210655	0	0	0	0
224.267	0.021435	0	0	0	0
224.697	0.0211955	0	0	0	0
225.128	0.020946	0	0	0	0
225.558	0.0204185	0	0	0	0
225.989	0.0210795	0	0	0	0
226.419	0.0207335	0	0	0	0
226.85	0.0206975	0	0	0	0
227.28	0.020545	0	0	0	0
227.71	0.0200535	0	0	0	0
228.141	0.0195045	0	0	0	0
228.571	0.0196745	0	0	0	0
229.002	0.0196005	0	0	0	0
229.432	0.019469	0	0	0	0
229.863	0.0191465	0	0	0	0
230.293	0.0188155	0	0	0	0
230.724	0.01875	0	0	0	0
231.154	0.018789	0	0	0	0
231.585	0.019305	0	0	0	0
232.015	0.020192	0	0	0	0
232.445	0.0181995	0	0	0	0
232.876		0	0	0	0
233.306		0	0	0	0
233.737		0	0	0	0
234.167		0	0	0	0
234.598		0	0	0	0
235.028		0	0	0	0
235.459		0	0	0	0
235.889		0	0	0	0
236.32		0	0	0	0
236.75		0	0	0	0
237.18		0	0	0	0
237.611		0	0	0	0
238.041		0	0	0	0
238.472		0	0	0	0
238.902		0	0	0	0
239.333		0	0	0	0
239.763		0	0	0	0
240.194		0	0	0	0
240.624		0	0	0	0
241.055		0	0	0	0
241.485		0	0	0	0
241.915		0	0	0	0
242.346		0	0	0	0
242.776		0	0	0	0
243.207		0	0	0	0
243.637		0	0	0	0
244.068		0	0	0	0
244.498		0	0	0	0
244.929		0	0	0	0
245.359		0	0	0	0
245.79		0	0	0	0
246.22		0	0	0	0
246.65		0	0	0	0
247.081		0	0	0	0
247.511		0	0	0	0
247.942		0	0	0	0
248.372		0	0	0	0
248.803		0	0	0	0
249.233		0	0	0	0
249.664		0	0	0	0
250.094		0	0	0	0
250.525		0	0	0	0
250.955		0	0	0	0
251.385		0	0	0	0
251.816		0	0	0	0
252.246		0	0	0	0
252.677		0	0	0	0
253.107		0	0	0	0
253.538		0	0	0	0
253.968		0	0	0	0
254.399		0	0	0	0
254.829		0	0	0	0
255.26		0	0	0	0
255.69		0	0	0	0
256.12		0	0	0	0
256.551		0	0	0	0
256.981		0	0	0	0
257.412		0	0	0	0
257.842		0	0	0	0
258.273		0	0	0	0
258.703		0	0	0	0
259.134		0	0	0	0
259.564		0	0	0	0
259.995		0	0	0	0
260.425		0	0	0	0
260.855		0	0	0	0
261.286		0	0	0	0
261.716		0	0	0	0
262.147		0	0	0	0
262.577		0	0	0	0
263.008		0	0	0	0
263.438		0	0	0	0
263.869		0	0	0	0
264.299		0	0	0	0
264.73		0	0	0	0
265.16		0	0	0	0
265.59		0	0	0	0
266.021		0	0	0	0
266.451		0	0	0	0
266.882		0	0	0	0
267.312		0	0	0	0
267.743		0	0	0	0
268.173		0	0	0	0
268.604		0	0	0	0
269.034		0	0	0	0
269.465		0	0	0	0
269.895		0	0	0	0
270.325		0	0	0	0
270.756		0	0	0	0
271.186		0	0	0	0
271.617		0	0	0	0
272.047		0	0	0	0
272.478		0	0	0	0
272.908		0	0	0	0
273.339		0	0	0	0
273.769		0	0	0	0
274.2		0	0	0	0
274.63		0	0	0	0
275.06		0	0	0	0
275.491		0	0	0	0
275.921		0	0	0	0
276.352		0	0	0	0
276.782		0	0	0	0
277.213		0	0	0	0
277.643		0	0	0	0
278.074		0	0	0	0
278.504		0	0	0	0
278.935		0	0	0	0
279.365		0	0	0	0
279.795		0	0	0	0
280.226		0	0	0	0
280.656		0	0	0	0
281.087		0	0	0	0
281.517		0	0	0	0
281.948		0	0	0	0
282.378		0	0	0	0
282.809		0	0	0	0
283.239		0	0	0	0
283.67		0	0	0	0
284.1		0	0	0	0
284.53		0	0	0	0
284.961		0	0	0	0
285.391		0	0	0	0
285.822		0	0	0	0
286.252		0	0	0	0
286.683		0	0	0	0
287.113		0	0	0	0
287.544		0	0	0	0
287.974		0	0	0	0
288.405		0	0	0	0
288.835		0	0	0	0
289.265		0	0	0	0
289.696		0	0	0	0
290.126		0	0	0	0
290.557		0	0	0	0
290.987		0	0	0	0
291.418		0	0	0	0
291.848		0	0	0	0
292.279		0	0	0	0
292.709		0	0	0	0
293.14		0	0	0	0
293.57		0	0	0	0
294		0	0	0	0
294.431		0	0	0	0
294.861		0	0	0	0
295.292		0	0	0	0
295.722		0	0	0	0
296.153		0	0	0	0
296.583		0	0	0	0
297.014		0	0	0	0
297.444		0	0	0	0
297.875		0	0	0	0
298.305		0	0	0	0
298.735		0	0	0	0
299.166		0	0	0	0
299.596		0	0	0	0
300.027		0	0	0	0
300.457		0	0	0	0
300.888		0	0	0	0
301.318		0	0	0	0
301.749		0	0	0	0
302.179		0	0	0	0
302.61		0	0	0	0
303.04		0	0	0	0
303.47		0	0	0	0
303.901		0	0	0	0
304.331		0	0	0	0
304.762		0	0	0	0
305.192		0	0	0	0
305.623		0	0	0	0
306.053		0	0	0	0
306.484		0	0	0	0
306.914		0	0	0	0
307.345		0	0	0	0
307.775		0	0	0	0
308.205		0	0	0	0
308.636		0	0	0	0
309.066		0	0	0	0
309.497		0	0	0	0
309.927		0	0	0	0
310.358		0	0	0	0
310.788		0	0	0	0
311.219		0	0	0	0
311.649		0	0	0	0
312.08		0	0	0	0
312.51		0	0	0	0
312.94		0	0	0	0
313.371		0	0	0	0
313.801		0	0	0	0
314.232		0	0	0	0
314.662		0	0	0	0
315.093		0	0	0	0
315.523		0	0	0	0
315.954		0	0	0	0
316.384		0	0	0	0
316.815		0	0	0	0
317.245		0	0	0	0
317.675		0	0	0	0
318.106		0	0	0	0
318.536		0	0	0	0
318.967		0	0	0	0
319.397		0	0	0	0
319.828		0	0	0	0
320.258		0	0	0	0
320.689		0	0	0	0
321.119		0	0	0	0
321.55		0	0	0	0
321.98		0	0	0	0
322.41		0	0	0	0
322.841		0	0	0	0
323.271		0	0	0	0
323.702		0	0	0	0
324.132		0	0	0	0
324.563		0	0	0	0
324.993		0	0	0	0
325.424		0	0	0	0
325.854		0	0	0	0
326.285		0	0	0	0
326.715		0	0	0	0
327.145		0	0	0	0
327.576		0	0	0	0
328.006		0	0	0	0
328.437		0	0	0	0
328.867		0	0	0	0
329.298		0	0	0	0
329.728		0	0	0	0
330.159		0	0	0	0
330.589		0	0	0	0
331.02		0	0	0	0
331.45		0	0	0	0
331.88		0	0	0	0
332.311		0	0	0	0
332.741		0	0	0	0
333.172		0	0	0	0
333.602		0	0	0	0
334.033		0	0	0	0
334.463		0	0	0	0
334.894		0	0	0	0
335.324		0	0	0	0
335.755		0	0	0	0
336.185		0	0	0	0
336.615		0	0	0	0
337.046		0	0	0	0
337.476		0	0	0	0
337.907		0	0	0	0
338.337		0	0	0	0
338.768		0	0	0	0
339.198		0	0	0	0
339.629		0	0	0	0
340.059		0	0	0	0
340.49		0	0	0	0
340.92		0	0	0	0
341.35		0	0	0	0
341.781		0	0	0	0
342.211		0	0	0	0
342.642		0	0	0	0
343.072		0	0	0	0
343.503		0	0	0	0
343.933		0	0	0	0
344.364		0	0	0	0
344.794		0	0	0	0
345.225		0	0	0	0
345.655		0	0	0	0
346.085		0	0	0	0
346.516		0	0	0	0
346.946		0	0	0	0
347.377		0	0	0	0
347.807		0	0	0	0
348.238		0	0	0	0
348.668		0	0	0	0
349.099		0	0	0	0
349.529		0	0	0	0
349.96		0	0	0	0
350.39		0	0	0	0
350.82		0	0	0	0
351.251		0	0	0	0
351.681		0	0	0	0
352.112		0	0	0	0
352.542		0	0	0	0
352.973		0	0	0	0
353.403		0	0	0	0
353.834		0	0	0	0
354.264		0	0	0	0
354.695		0	0	0	0
355.125		0	0	0	0
355.555		0	0	0	0
355.986		0	0	0	0
356.416		0	0	0	0
356.847		0	0	0	0
357.277		0	0	0	0
357.708		0	0	0	0
358.138		0	0	0	0
358.569		0	0	0	0
358.999		0	0	0	0
359.43		0	0	0	0
359.86		0	0	0	0
360.29		0	0	0	0
360.721		0	0	0	0
361.151		0	0	0	0
361.582		0	0	0	0
362.012		0	0	0	0
362.443		0	0	0	0
362.873		0	0	0	0
363.304		0	0	0	0
363.734		0	0	0	0
364.165		0	0	0	0
364.595		0	0	0	0
365.025		0	0	0	0
365.456		0	0	0	0
365.886		0	0	0	0
366.317		0	0	0	0
366.747		0	0	0	0
367.178		0	0	0	0
367.608		0	0	0	0
368.039		0	0	0	0
368.469		0	0	0	0
368.9		0	0	0	0
369.33		0	0	0	0
369.76		0	0	0	0
370.191		0	0	0	0
370.621		0	0	0	0
371.052		0	0	0	0
371.482		0	0	0	0
371.913		0	0	0	0
372.343		0	0	0	0
372.774		0	0	0	0
373.204		0	0	0	0
373.635		0	0	0	0
374.065		0	0	0	0
374.495		0	0	0	0
374.926		0	0	0	0
375.356		0	0	0	0
375.787		0	0	0	0
376.217		0	0	0	0
376.648		0	0	0	0
377.078		0	0	0	0
377.509		0	0	0	0
377.939		0	0	0	0
378.37		0	0	0	0
378.8		0	0	0	0
379.23		0	0	0	0
379.661		0	0	0	0
380.091		0	0	0	0
380.522		0	0	0	0
380.952		0	0	0	0
381.383		0	0	0	0
381.813		0	0	0	0
382.244		0	0	0	0
382.674		0	0	0	0
383.105		0	0	0	0
383.535		0	0	0	0
383.965		0	0	0	0
384.396		0	0	0	0
384.826		0	0	0	0
385.257		0	0	0	0
385.687		0	0	0	0
386.118		0	0	0	0
386.548		0	0	0	0
386.979		0	0	0	0
387.409		0	0	0	0
387.84		0	0	0	0
388.27		0	0	0	0
388.7		0	0	0	0
389.131		0	0	0	0
389.561		0	0	0	0
389.992		0	0	0	0
390.422		0	0	0	0
390.853		0	0	0	0
391.283		0	0	0	0
391.714		0	0	0	0
392.144		0	0	0	0
392.575		0	0	0	0
393.005		0	0	0	0
393.435		0	0	0	0
393.866		0	0	0	0
394.296		0	0	0	0
394.727		0	0	0	0
395.157		0	0	0	0
395.588		0	0	0	0
396.018		0	0	0	0
396.449		0	0	0	0
396.879		0	0	0	0
397.31		0	0	0	0
397.74		0	0	0	0
398.17		0	0	0	0
398.601		0	0	0	0
399.031		0	0	0	0
399.462		0	0	0	0
399.892		0	0	0	0
400.323		0	0	0	0
400.753		0	0	0	0
401.184		0	0	0	0
401.614		0	0	0	0
402.045		0	0	0	0
402.475		0	0	0	0
402.905		0	0	0	0
403.336		0	0	0	0
403.766		0	0	0	0
404.197		0	0	0	0
404.627		0	0	0	0
405.058		0	0	0	0
405.488		0	0	0	0
405.919		0	0	0	0
406.349		0	0	0	0
406.78		0	0	0	0
407.21		0	0	0	0
407.64		0	0	0	0
408.071		0	0	0	0
408.501		0	0	0	0
408.932		0	0	0	0
409.362		0	0	0	0
409.793		0	0	0	0
410.223		0	0	0	0
410.654		0	0	0	0
411.084		0	0	0	0
411.515		0	0	0	0
411.945		0	0	0	0
412.375		0	0	0	0
412.806		0	0	0	0
413.236		0	0	0	0
413.667		0	0	0	0
414.097		0	0	0	0
414.528		0	0	0	0
414.958		0	0	0	0
415.389		0	0	0	0
415.819		0	0	0	0
416.25		0	0	0	0
416.68		0	0	0	0
417.11		0	0	0	0
417.541		0	0	0	0
417.971		0	0	0	0
418.402		0	0	0	0
418.832		0	0	0	0
419.263		0	0	0	0
419.693		0	0	0	0
420.124		0	0	0	0
420.554		0	0	0	0
420.985		0	0	0	0
421.415		0	0	0	0
421.845		0	0	0	0
422.276		0	0	0	0
422.706		0	0	0	0
423.137		0	0	0	0
423.567		0	0	0	0
423.998		0	0	0	0
424.428		0	0	0	0
424.859		0	0	0	0
425.289		0	0	0	0
425.72		0	0	0	0
426.15		0	0	0	0
426.58		0	0	0	0
427.011		0	0	0	0
427.441		0	0	0	0
427.872		0	0	0	0
428.302		0	0	0	0
428.733		0	0	0	0
429.163		0	0	0	0
429.594		0	0	0	0
430.024		0	0	0	0
430.455		0	0	0	0
430.885		0	0	0	0
431.315		0	0	0	0
431.746		0	0	0	0
432.176		0	0	0	0
432.607		0	0	0	0
433.037		0	0	0	0
433.468		0	0	0	0
433.898		0	0	0	0
434.329		0	0	0	0
434.759		0	0	0	0
435.19		0	0	0	0
435.62		0	0	0	0
436.05		0	0	0	0
436.481		0	0	0	0
436.911		0	0	0	0
437.342		0	0	0	0
437.772		0	0	0	0
438.203		0	0	0	0
438.633		0	0	0	0
439.064		0	0	0	0
439.494		0	0	0	0
439.925		0	0	0	0
440.355		0	0	0	0
440.785		0	0	0	0
441.216		0	0	0	0
441.646		0	0	0	0
442.077		0	0	0	0
442.507		0	0	0	0
442.938		0	0	0	0
443.368		0	0	0	0
443.799		0	0	0	0
444.229		0	0	0	0
444.66		0	0	0	0
445.09		0	0	0	0
445.52		0	0	0	0
445.951		0	0	0	0
446.381		0	0	0	0
446.812		0	0	0	0
447.242		0	0	0	0
447.673		0	0	0	0
448.103		0	0	0	0
448.534		0	0	0	0
448.964		0	0	0	0
449.395		0	0	0	0
449.825		0	0	0	0
450.255		0	0	0	0
450.686		0	0	0	0
451.116		0	0	0	0
451.547		0	0	0	0
451.977		0	0	0	0
452.408		0	0	0	0
452.838		0	0	0	0
453.269		0	0	0	0
453.699		0	0	0	0
454.13		0	0	0	0
454.56		0	0	0	0
454.99		0	0	0	0
455.421		0	0	0	0
455.851		0	0	0	0
456.282		0	0	0	0
456.712		0	0	0	0
457.143		0	0	0	0
457.573		0	0	0	0
458.004		0	0	0	0
458.434		0	0	0	0
458.865		0	0	0	0
459.295		0	0	0	0
459.725		0	0	0	0
460.156		0	0	0	0
460.586		0	0	0	0
461.017		0	0	0	0
461.447		0	0	0	0
461.878		0	0	0	0
462.308		0	0	0	0
462.739		0	0	0	0
463.169		0	0	0	0
463.6		0	0	0	0
464.03		0	0	0	0
464.46		0	0	0	0
464.891		0	0	0	0
465.321		0	0	0	0
465.752		0	0	0	0
466.182		0	0	0	0
466.613		0	0	0	0
467.043		0	0	0	0
467.474		0	0	0	0
467.904		0	0	0	0
468.335		0	0	0	0
468.765		0	0	0	0
469.195		0	0	0	0
469.626		0	0	0	0
470.056		0	0	0	0
470.487		0	0	0	0
470.917		0	0	0	0
471.348		0	0	0	0
471.778		0	0	0	0
472.209		0	0	0	0
472.639		0	0	0	0
473.07		0	0	0	0
473.5		0	0	0	0
473.93		0	0	0	0
474.361		0	0	0	0
474.791		0	0	0	0
475.222		0	0	0	0
475.652		0	0	0	0
476.083		0	0	0	0
476.513		0	0	0	0
476.944		0	0	0	0
477.374		0	0	0	0
477.805		0	0	0	0
478.235		0	0	0	0
478.665		0	0	0	0
479.096		0	0	0	0
479.526		0	0	0	0
479.957		0	0	0	0
480.387		0	0	0	0
480.818		0	0	0	0
481.248		0	0	0	0
481.679		0	0	0	0
482.109		0	0	0	0
482.54		0	0	0	0
482.97		0	0	0	0
483.4		0	0	0	0
483.831		0	0	0	0
484.261		0	0	0	0
484.692		0	0	0	0
485.122		0	0	0	0
485.553		0	0	0	0
485.983		0	0	0	0
486.414		0	0	0	0
486.844		0	0	0	0
487.275		0	0	0	0
487.705		0	0	0	0
488.135		0	0	0	0
488.566		0	0	0	0
488.996		0	0	0	0
489.427		0	0	0	0
489.857		0	0	0	0
490.288		0	0	0	0
490.718		0	0	0	0
491.149		0	0	0	0
491.579		0	0	0	0
492.01		0	0	0	0
492.44		0	0	0	0
492.87		0	0	0	0
493.301		0	0	0	0
493.731		0	0	0	0
494.162		0	0	0	0
494.592		0	0	0	0
495.023		0	0	0	0
495.453		0	0	0	0
495.884		0	0	0	0
496.314		0	0	0	0
496.745		0	0	0	0
497.175		0	0	0	0
497.605		0	0	0	0
498.036		0	0	0	0
498.466		0	0	0	0
498.897		0	0	0	0
499.327		0	0	0	0
499.758		0	0	0	0
500.188		0	0	0	0
500.619		0	0	0	0
501.049		0	0	0	0
501.48		0	0	0	0
501.91		0	0	0	0
502.34		0	0	0	0
502.771		0	0	0	0
503.201		0	0	0	0
503.632		0	0	0	0
504.062		0	0	0	0
504.493		0	0	0	0
504.923		0	0	0	0
505.354		0	0	0	0
505.784		0	0	0	0
506.215		0	0	0	0
506.645		0	0	0	0
507.075		0	0	0	0
507.506		0	0	0	0
507.936		0	0	0	0
508.367		0	0	0	0
508.797		0	0	0	0
509.228		0	0	0	0
509.658		0	0	0	0
510.089		0	0	0	0
510.519		0	0	0	0
510.95		0	0	0	0
511.38		0	0	0	0
511.81		0	0	0	0
512.241		0	0	0	0
512.671		0	0	0	0
513.102		0	0	0	0
513.532		0	0	0	0
513.963		0	0	0	0
514.393		0	0	0	0
514.824		0	0	0	0
515.254		0	0	0	0
515.685		0	0	0	0
516.115		0	0	0	0
516.545		0	0	0	0
516.976		0	0	0	0
517.406		0	0	0	0
517.837		0	0	0	0
518.267		0	0	0	0
518.698		0	0	0	0
519.128		0	0	0	0
519.559		0	0	0	0
519.989		0	0	0	0
520.42		0	0	0	0
520.85		0	0	0	0
521.28		0	0	0	0
521.711		0	0	0	0
522.141		0	0	0	0
522.572		0	0	0	0
523.002		0	0	0	0
523.433		0	0	0	0
523.863		0	0	0	0
524.294		0	0	0	0
524.724		0	0	0	0
525.155		0	0	0	0
525.585		0	0	0	0
526.015		0	0	0	0
526.446		0	0	0	0
526.876		0	0	0	0
527.307		0	0	0	0
527.737		0	0	0	0
528.168		0	0	0	0
528.598		0	0	0	0
529.029		0	0	0	0
529.459		0	0	0	0
529.89		0	0	0	0
530.32		0	0	0	0
530.75		0	0	0	0
531.181		0	0	0	0
531.611		0	0	0	0
532.042		0	0	0	0
532.472		0	0	0	0
532.903		0	0	0	0
533.333		0	0	0	0
533.764		0	0	0	0
534.194		0	0	0	0
534.625		0	0	0	0
535.055		0	0	0	0
535.485		0	0	0	0
535.916		0	0	0	0
536.346		0	0	0	0
536.777		0	0	0	0
537.207		0	0	0	0
537.638		0	0	0	0
538.068		0	0	0	0
538.499		0	0	0	0
538.929		0	0	0	0
539.36		0	0	0	0
539.79		0	0	0	0
540.22		0	0	0	0
540.651		0	0	0	0
541.081		0	0	0	0
541.512		0	0	0	0
541.942		0	0	0	0
542.373		0	0	0	0
542.803		0	0	0	0
543.234		0	0	0	0
543.664		0	0	0	0
544.095		0	0	0	0
544.525		0	0	0	0
544.955		0	0	0	0
545.386		0	0	0	0
545.816		0	0	0	0
546.247		0	0	0	0
546.677		0	0	0	0
547.108		0	0	0	0
547.538		0	0	0	0
547.969		0	0	0	0
548.399		0	0	0	0
548.83		0	0	0	0
549.26		0	0	0	0
549.69		0	0	0	0
550.121		0	0	0	0
550.551		0	0	0	0
550.982		0	0	0	0
551.412		0	0	0	0
551.843		0	0	0	0
552.273		0	0	0	0
552.704		0	0	0	0
553.134		0	0	0	0
553.565		0	0	0	0
553.995		0	0	0	0
554.425		0	0	0	0
554.856		0	0	0	0
555.286		0	0	0	0
555.717		0	0	0	0
556.147		0	0	0	0
556.578		0	0	0	0
557.008		0	0	0	0
557.439		0	0	0	0
557.869		0	0	0	0
558.3		0	0	0	0
558.73		0	0	0	0
559.16		0	0	0	0
559.591		0	0	0	0
560.021		0	0	0	0
560.452		0	0	0	0
560.882		0	0	0	0
561.313		0	0	0	0
561.743		0	0	0	0
562.174		0	0	0	0
562.604		0	0	0	0
563.035		0	0	0	0
563.465		0	0	0	0
563.895		0	0	0	0
564.326		0	0	0	0
564.756		0	0	0	0
565.187		0	0	0	0
565.617		0	0	0	0
566.048		0	0	0	0
566.478		0	0	0	0
566.909		0	0	0	0
567.339		0	0	0	0
567.77		0	0	0	0
568.2		0	0	0	0
568.63		0	0	0	0
569.061		0	0	0	0
569.491		0	0	0	0
569.922		0	0	0	0
570.352		0	0	0	0
570.783		0	0	0	0
571.213		0	0	0	0
571.644		0	0	0	0
572.074		0	0	0	0
572.505		0	0	0	0
572.935		0	0	0	0
573.365		0	0	0	0
573.796		0	0	0	0
574.226		0	0	0	0
574.657		0	0	0	0
575.087		0	0	0	0
575.518		0	0	0	0
575.948		0	0	0	0
576.379		0	0	0	0
576.809		0	0	0	0
577.24		0	0	0	0
577.67		0	0	0	0
578.1		0	0	0	0
578.531		0	0	0	0
578.961		0	0	0	0
579.392		0	0	0	0
579.822		0	0	0	0
580.253		0	0	0	0
580.683		0	0	0	0
581.114		0	0	0	0
581.544		0	0	0	0
581.975		0	0	0	0
582.405		0	0	0	0
582.835		0	0	0	0
583.266		0	0	0	0
583.696		0	0	0	0
584.127		0	0	0	0
584.557		0	0	0	0
584.988		0	0	0	0
585.418		0	0	0	0
585.849		0	0	0	0
586.279		0	0	0	0
586.71		0	0	0	0
587.14		0	0	0	0
587.57		0	0	0	0
588.001		0	0	0	0
588.431		0	0	0	0
588.862		0	0	0	0
589.292		0	0	0	0
589.723		0	0	0	0
590.153		0	0	0	0
590.584		0	0	0	0
591.014		0	0	0	0
591.445		0	0	0	0
591.875		0	0	0	0
592.305		0	0	0	0
592.736		0	0	0	0
593.166		0	0	0	0
593.597		0	0	0	0
594.027		0	0	0	0
594.458		0	0	0	0
594.888		0	0	0	0
595.319		0	0	0	0
595.749		0	0	0	0
596.18		0	0	0	0
596.61		0	0	0	0
597.04		0	0	0	0
597.471		0	0	0	0
597.901		0	0	0	0
598.332		0	0	0	0
598.762		0	0	0	0
599.193		0	0	0	0
599.623		0	0	0	0
600.054		0	0	0	0
600.484		0	0	0	0
600.915		0	0	0	0
601.345		0	0	0	0
601.775		0	0	0	0
602.206		0	0	0	0
602.636		0	0	0	0
603.067		0	0	0	0
603.497		0	0	0	0
603.928		0	0	0	0
604.358		0	0	0	0
604.789		0	0	0	0
605.219		0	0	0	0
605.65		0	0	0	0
606.08		0	0	0	0
606.51		0	0	0	0
606.941		0	0	0	0
607.371		0	0	0	0
607.802		0	0	0	0
608.232		0	0	0	0
608.663		0	0	0	0
609.093		0	0	0	0
609.524		0	0	0	0
609.954		0	0	0	0
610.385		0	0	0	0
610.815		0	0	0	0
611.245		0	0	0	0
611.676		0	0	0	0
612.106		0	0	0	0
612.537		0	0	0	0
612.967		0	0	0	0
613.398		0	0	0	0
613.828		0	0	0	0
614.259		0	0	0	0
614.689		0	0	0	0
615.12		0	0	0	0
615.55		0	0	0	0
615.98		0	0	0	0
616.411		0	0	0	0
616.841		0	0	0	0
617.272		0	0	0	0
617.702		0	0	0	0
618.133		0	0	0	0
618.563		0	0	0	0
618.994		0	0	0	0
619.424		0	0	0	0
619.855		0	0	0	0
620.285		0	0	0	0
620.715		0	0	0	0
621.146		0	0	0	0
621.576		0	0	0	0
622.007		0	0	0	0
622.437		0	0	0	0
622.868		0	0	0	0
623.298		0	0	0	0
623.729		0	0	0	0
624.159		0	0	0	0
624.59		0	0	0	0
625.02		0	0	0	0
625.45		0	0	0	0
625.881		0	0	0	0
626.311		0	0	0	0
626.742		0	0	0	0
627.172		0	0	0	0
627.603		0	0	0	0
628.033		0	0	0	0
628.464		0	0	0	0
628.894		0	0	0	0
629.325		0	0	0	0
629.755		0	0	0	0
630.185		0	0	0	0
630.616		0	0	0	0
631.046		0	0	0	0
631.477		0	0	0	0
631.907		0	0	0	0
632.338		0	0	0	0
632.768		0	0	0	0
633.199		0	0	0	0
633.629		0	0	0	0
634.06		0	0	0	0
634.49		0	0	0	0
634.92		0	0	0	0
635.351		0	0	0	0
635.781		0	0	0	0
636.212		0	0	0	0
636.642		0	0	0	0
637.073		0	0	0	0
637.503		0	0	0	0
637.934		0	0	0	0
638.364		0	0	0	0
638.795		0	0	0	0
639.225		0	0	0	0
639.655		0	0	0	0
640.086		0	0	0	0
640.516		0	0	0	0
640.947		0	0	0	0
641.377		0	0	0	0
641.808		0	0	0	0
642.238		0	0	0	0
642.669		0	0	0	0
643.099		0	0	0	0
643.53		0	0	0	0
643.96		0	0	0	0
644.39		0	0	0	0
644.821		0	0	0	0
645.251		0	0	0	0
645.682		0	0	0	0
646.112		0	0	0	0
646.543		0	0	0	0
646.973		0	0	0	0
647.404		0	0	0	0
647.834		0	0	0	0
648.265		0	0	0	0
648.695		0	0	0	0
649.125		0	0	0	0
649.556		0	0	0	0
649.986		0	0	0	0
650.417		0	0	0	0
650.847		0	0	0	0
651.278		0	0	0	0
651.708		0	0	0	0
652.139		0	0	0	0
652.569		0	0	0	0
653		0	0	0	0
653.43		0	0	0	0
653.86		0	0	0	0
654.291		0	0	0	0
654.721		0	0	0	0
655.152		0	0	0	0
655.582		0	0	0	0
656.013		0	0	0	0
656.443		0	0	0	0
656.874		0	0	0	0
657.304		0	0	0	0
657.735		0	0	0	0
658.165		0	0	0	0
658.595		0	0	0	0
659.026		0	0	0	0
659.456		0	0	0	0
659.887		0	0	0	0
660.317		0	0	0	0
660.748		0	0	0	0
661.178		0	0	0	0
661.609		0	0	0	0
662.039		0	0	0	0
662.47		0	0	0	0
662.9		0	0	0	0
663.33		0	0	0	0
663.761		0	0	0	0
664.191		0	0	0	0
664.622		0	0	0	0
665.052		0	0	0	0
665.483		0	0	0	0
665.913		0	0	0	0
666.344		0	0	0	0
666.774		0	0	0	0
667.205		0	0	0	0
667.635		0	0	0	0
668.065		0	0	0	0
668.496		0	0	0	0
668.926		0	0	0	0
669.357		0	0	0	0
669.787		0	0	0	0
670.218		0	0	0	0
670.648		0	0	0	0
671.079		0	0	0	0
671.509		0	0	0	0
671.94		0	0	0	0
672.37		0	0	0	0
672.8		0	0	0	0
673.231		0	0	0	0
673.661		0	0	0	0
674.092		0	0	0	0
674.522		0	0	0	0
674.953		0	0	0	0
675.383		0	0	0	0
675.814		0	0	0	0
676.244		0	0	0	0
676.675		0	0	0	0
677.105		0	0	0	0
677.535		0	0	0	0
677.966		0	0	0	0
678.396		0	0	0	0
678.827		0	0	0	0
679.257		0	0	0	0
679.688		0	0	0	0
680.118		0	0	0	0
680.549		0	0	0	0
680.979		0	0	0	0
681.41		0	0	0	0

## Sheet: Figure 5C
Figure 5C	Degradation assays

## Sheet: Figure 6B
Figure 6B	western blot

## Sheet: Figure 6C
Figure 6B	CPRG assays

## Sheet: Figure 6D
Figure 6B	Pull down assays

## Sheet: Supplementary Figure 1A
	residue	HN.W	15N.W	HN.W	15N.W	CSP_H	CSP_N	1*CSP_H^2	0.154*CSP_N^2	CSP_total		HN.P	CSP_total
	6	8.06264	115.1	8.06264	115.1	0	0	0	0	0		0	0
	7	8.18434	126.852	8.18434	126.852	0	0	0	0	0		1	0
	8	8.10623	120.707	8.10623	120.707	0	0	0	0	0		2	0
	9	8.27455	119.686	8.27455	119.686	0	0	0	0	0		3	0
	10	8.16378	121.126	8.16378	121.126	0	0	0	0	0		4	0
	13	8.79198	121.799	8.79198	121.799	0	0	0	0	0		5	0
	14	8.11217	116.398	8.11217	116.398	0	0	0	0	0		6	0
	15	8.24667	124.538	8.24667	124.538	0	0	0	0	0		7	0
	16	8.29433	126.596	8.29433	126.596	0	0	0	0	0		8	0
	17	8.12626	120.757	8.12626	120.757	0	0	0	0	0		9	0
	18	8.50122	113.613	8.50122	113.613	0	0	0	0	0		10	0
	19	8.17026	116.363	8.17026	116.363	0	0	0	0	0		11	0
	20	8.62806	123.528	8.62806	123.528	0	0	0	0	0		12	0
	21	8.12793	115.288	8.12793	115.288	0	0	0	0	0		13	0
	22	8.26041	118.918	8.26041	118.918	0	0	0	0	0		14	0
	23	8.31878	118.72	8.31878	118.72	0	0	0	0	0		15	0
	24	8.11306	124.452	8.11306	124.452	0	0	0	0	0		16	0
	25	8.17298	121.424	8.17298	121.424	0	0	0	0	0		17	0
	26	8.19878	125.597	8.19878	125.597	0	0	0	0	0		18	0
	27	8.22498	115.755	8.22498	115.755	0	0	0	0	0		19	0
	28	8.37167	122.954	8.37167	122.954	0	0	0	0	0		20	0
	29	8.25025	121.6	8.25025	121.6	0	0	0	0	0		21	0
	30	8.21578	121.527	8.21578	121.527	0	0	0	0	0		22	0
	31	8.12305	120.547	8.12305	120.547	0	0	0	0	0		23	0
	32	8.19262	121.173	8.19262	121.173	0	0	0	0	0		24	0
	33	8.17841	118.893	8.17841	118.893	0	0	0	0	0		25	0
	34	7.93913	122.557	7.93913	122.557	0	0	0	0	0		26	0
	35	7.91043	120.123	7.91043	120.123	0	0	0	0	0		27	0
	36	8.11773	123.783	8.11773	123.783	0	0	0	0	0		28	0
	37	8.3876	119.843	8.3876	119.843	0	0	0	0	0		29	0
	38	8.02783	120.121	8.02783	120.121	0	0	0	0	0		30	0
	39	8.2683	125.017	8.2683	125.017	0	0	0	0	0		31	0
	40	8.0355	123.274	8.0355	123.274	0	0	0	0	0		32	0
	41	8.33437	119.09	8.3954	119.259	-0.06103	-0.16851	0.00372466	0.000673431	0.0663181		33	0
	42	8.1099	114.522	8.08633	114.47	0.02357	0.05185	0.000555545	6.37586e-05	0.0248858		34	0
	44	7.69186	119.165	7.69549	119.107	-0.00363	0.05833	1.31769e-05	8.06911e-05	0.00968855		35	0
	45	8.56722	117.886	8.53882	117.867	0.0284	0.01945	0.00080656	8.97182e-06	0.0285575		36	0
	46	8.33965	125.725	8.33965	125.725	0	0	0	0	0		37	0
	47	7.55593	122.648	7.55714	122.72	-0.00121	-0.07129	1.4641e-06	0.000120531	0.0110451		38	0
	48	8.85366	118.934	8.8446	118.882	0.00906	0.05185	8.20836e-05	6.37586e-05	0.0120765		39	0
	49	8.38841	120.521	8.38841	120.521	0	0	0	0	0		40	0
	50	7.15335	114.985	7.15335	114.985	0	0	0	0	0		41	0.0663181
	51	7.90351	118.792	7.90351	118.792	0	0	0	0	0		42	0.0248858
	52	7.81814	123.13	7.81814	123.13	0	0	0	0	0		43	0
	53	9.01044	114.136	9.01044	114.136	0	0	0	0	0		44	0.00968855
	54	8.07516	125.114	8.07516	125.114	0	0	0	0	0		45	0.0285575
	55	8.15156	126.397	8.15156	126.397	0	0	0	0	0		46	0
	56	8.56017	121.933	8.56017	121.933	0	0	0	0	0		47	0.0110451
	57	6.73711	128.92	6.74088	128.875	-0.00377	0.0459	1.42129e-05	4.99651e-05	0.00801112		48	0.0120765
	58	9.01079	131.83	9.01079	131.83	0	0	0	0	0		49	0
	59	9.55298	118.499	9.55298	118.499	0	0	0	0	0		50	0
	60	8.11425	109.951	8.11425	109.951	0	0	0	0	0		51	0
	61	8.54116	114.588	8.54116	114.588	0	0	0	0	0		52	0
	62	7.76778	110.945	7.76778	110.945	0	0	0	0	0		53	0
	64	7.99328	118.487	7.99328	118.487	0	0	0	0	0		54	0
	65	7.60634	110.246	7.60634	110.246	0	0	0	0	0		55	0
	66	8.93719	130.022	8.93719	130.022	0	0	0	0	0		56	0
	67	6.94009	122.626	6.94009	122.626	0	0	0	0	0		57	0.00801112
	68	8.11039	114.511	8.11221	114.498	-0.00182	0.01298	3.3124e-06	3.99568e-06	0.00270335		58	0
	69	7.59243	120.709	7.54014	120.636	0.05229	0.07344	0.00273424	0.000127911	0.0534991		59	0
	70	8.85946	117.907	8.85946	117.907	0	0	0	0	0		60	0
	71	8.68323	124.039	8.68323	124.039	0	0	0	0	0		61	0
	72	7.60606	123.499	7.60606	123.499	0	0	0	0	0		62	0
	73	8.48583	119.756	8.48583	119.756	0	0	0	0	0		63	0
	74	8.31994	119.468	8.31994	119.468	0	0	0	0	0		64	0
	75	7.48578	115.651	7.48578	115.651	0	0	0	0	0		65	0
	76	8.06669	118.288	8.06669	118.288	0	0	0	0	0		66	0
	77	7.74664	122.383	7.74664	122.383	0	0	0	0	0		67	0
	78	8.43125	117.826	8.43125	117.826	0	0	0	0	0		68	0
	79	7.96461	111.306	7.96461	111.306	0	0	0	0	0		69	0.0534991
	80	6.60074	111.947	6.59107	111.973	0.00967	-0.02592	9.35089e-05	1.59335e-05	0.0104615		70	0
	81	7.44982	110.511	7.46734	110.666	-0.01752	-0.15555	0.00030695	0.000573828	0.0296779		71	0
	82	7.55421	122.833	7.55421	122.833	0	0	0	0	0		72	0
	83	8.67635	127.26	8.67635	127.26	0	0	0	0	0		73	0
	84	8.78816	128.721	8.78816	128.721	0	0	0	0	0		74	0
	86	8.29699	117.898	8.29699	117.898	0	0	0	0	0		75	0
	87	7.68254	111.786	7.68254	111.786	0	0	0	0	0		76	0
	89	7.78915	118.118	7.78915	118.118	0	0	0	0	0		77	0
	90	7.22729	116.884	7.22729	116.884	0	0	0	0	0		78	0
	91	8.08937	121.994	8.08937	121.994	0	0	0	0	0		79	0
	92	7.58802	114.028	7.58802	114.028	0	0	0	0	0		80	0.0104615
	93	6.68793	113.987	6.68793	113.987	0	0	0	0	0		81	0.0296779
	94	7.13331	118.439	7.13331	118.439	0	0	0	0	0		82	0
	95	8.5533	108.217	8.5533	108.217	0	0	0	0	0		83	0
	96	7.82838	120.669	7.82838	120.669	0	0	0	0	0		84	0
	97	8.65606	118.526	8.65606	118.526	0	0	0	0	0		85	0
	98	7.76211	123.522	7.76211	123.522	0	0	0	0	0		86	0
	99	8.557	121.643	8.557	121.643	0	0	0	0	0		87	0
	100	8.67143	124.606	8.67143	124.606	0	0	0	0	0		88	0
	101	8.0855	112.009	8.0855	112.009	0	0	0	0	0		89	0
	102	7.70147	120.38	7.70147	120.38	0	0	0	0	0		90	0
	103	6.71735	120.71	6.71735	120.71	0	0	0	0	0		91	0
	104	9.00911	123.981	9.00911	123.981	0	0	0	0	0		92	0
	105	8.65503	119.036	8.73049	119.164	-0.07546	-0.12853	0.00569421	0.000391787	0.0780128		93	0
	106	9.36302	115.389	9.37511	115.454	-0.01209	-0.06481	0.000146168	9.96152e-05	0.0156775		94	0
	107	8.2387	123.455	8.2387	123.455	0	0	0	0	0		95	0
	108	9.19652	120.434	9.19652	120.434	0	0	0	0	0		96	0
	109	8.2219	114.373	8.2219	114.373	0	0	0	0	0		97	0
	110	8.35952	123.863	8.35952	123.863	0	0	0	0	0		98	0
	111	8.95803	117.729	8.95803	117.729	0	0	0	0	0		99	0
	112	9.1707	124.574	9.1707	124.574	0	0	0	0	0		100	0
	113	7.13797	125.773	7.13797	125.773	0	0	0	0	0		101	0
	114	8.60058	109.128	8.60058	109.128	0	0	0	0	0		102	0
	117	7.66323	111.017	7.66323	111.017	0	0	0	0	0		103	0
	118	8.01707	120.259	8.01707	120.259	0	0	0	0	0		104	0
	119	8.99842	124.688	8.99842	124.688	0	0	0	0	0		105	0.0780128
	120	6.98802	126.316	6.98802	126.316	0	0	0	0	0		106	0.0156775
	121	8.9581	112.534	8.9581	112.534	0	0	0	0	0		107	0
	122	9.42831	118.262	9.42831	118.262	0	0	0	0	0		108	0
	123	9.87966	129.955	9.87966	129.955	0	0	0	0	0		109	0
	127	8.25147	106.968	8.25147	106.968	0	0	0	0	0		110	0
	128	7.72121	119.382	7.72121	119.382	0	0	0	0	0		111	0
	129	8.89826	116.513	8.89826	116.513	0	0	0	0	0		112	0
	130	9.06275	120.373	9.06275	120.373	0	0	0	0	0		113	0
	131	8.85	122.355	8.85	122.355	0	0	0	0	0		114	0
	132	8.02038	122.104	8.02038	122.104	0	0	0	0	0		115	0
	133	7.3185	119.782	7.3185	119.782	0	0	0	0	0		116	0
	134	8.63003	117.719	8.63003	117.719	0	0	0	0	0		117	0
	137	8.06169	112.913	8.06169	112.913	0	0	0	0	0		118	0
	138	8.00342	124.165	8.00342	124.165	0	0	0	0	0		119	0
	139	8.7325	127.15	8.7325	127.15	0	0	0	0	0		120	0
	140	7.19798	119.287	7.19798	119.287	0	0	0	0	0		121	0
	141	8.35291	123.95	8.35291	123.95	0	0	0	0	0		122	0
	142	8.65875	114.645	8.65875	114.645	0	0	0	0	0		123	0
	143	9.41151	125.528	9.41151	125.528	0	0	0	0	0		124	0
	144	8.44874	114.102	8.44874	114.102	0	0	0	0	0		125	0
	145	7.5523	124.71	7.5523	124.71	0	0	0	0	0		126	0
	147	8.50703	116.249	8.50703	116.249	0	0	0	0	0		127	0
	148	6.55209	117.351	6.55209	117.351	0	0	0	0	0		128	0
	149	8.84103	123.262	8.84103	123.262	0	0	0	0	0		129	0
	150	7.69784	115.137	7.69784	115.137	0	0	0	0	0		130	0
	151	6.99383	116.017	6.99383	116.017	0	0	0	0	0		131	0
	152	7.52163	124.39	7.52163	124.39	0	0	0	0	0		132	0
	153	8.34572	127.822	8.34572	127.822	0	0	0	0	0		133	0
	154	6.83257	115.284	6.83257	115.284	0	0	0	0	0		134	0
	155	7.41594	121.019	7.41594	121.019	0	0	0	0	0		135	0
	156	8.79279	116.129	8.79279	116.129	0	0	0	0	0		136	0
	157	9.28322	124.756	9.28322	124.756	0	0	0	0	0		137	0
	158	8.64443	121.096	8.66014	121.128	-0.01571	-0.03241	0.000246804	2.49115e-05	0.0164838		138	0
	159	7.67528	123.136	7.67528	123.136	0	0	0	0	0		139	0
	160	8.62735	119.407	8.75214	119.761	-0.12479	-0.35346	0.0155725	0.00296293	0.136145		140	0
												141	0
												142	0
												143	0
												144	0
												145	0
												146	0
												147	0
												148	0
												149	0
												150	0
												151	0
												152	0
												153	0
												154	0
												155	0
												156	0
												157	0
												158	0.0164838
												159	0
												160	0.136145
												161	0
												162	0

[truncated: 10 more sheets: Supplementary Figure 1C, Supplementary Figure 2, Supplementary Figure 3, Supplementary Figure 4B, Supplementary Figure 5, Supplementary Figure 12, Supplementary Figure 13A, Supplementary Figure 14, Supplementary Figure 21A, Supplementary Figure 21B]
